# Supplementary material for: Exploring the association and causal effect between white blood cells and psoriasis using large-scale population data
Source: Front Immunol. 2023 Feb 14;14:1043380. doi: 10.3389/fimmu.2023.1043380 (PMC9971993; doi:10.3389/fimmu.2023.1043380)
Supplement: Supplementary file 1 [file DataSheet_1.xlsx]

## Sheet: Supplementary Table 1
Table S1: The main Data-Fields of variables in UKB.
Description	Data-Field
Psoriasis	ICD10: 41202 41204 41270	L40.0, L40.1, L40.2, L40.3, L40.4, L40.5, L40.8, L40.9
	ICD9: 41203 41205 41271	6960, 6961
	Source of report: 131743	20, 21, 30, 31, 40, 41, 50, 51
	Self-reported: 20002	1453, 1477
Disease associated blood and hematopoietic system	ICD10: 41202 41204 41270	C81, C82, C83, C84, C85, C86, C88, C90, C91, C92, C93, C94, C95, C96, D50, D51, D52, D53, D55, D56, D57, D58, D59, D60, D61, D62, D63, D64, D65, D66, D67, D68, D69, D70, D71, D72, D73, D74, D75, D76, D77
	ICD9: 41203 41205 41271	2001, 2015, 2016, 2017, 2019, 2020, 2024, 2028, 2029, 2040, 2050, 2051, 2059, 2080, 28090, 28099, 2810, 2812, 2819, 2820, 2827, 2829, 2830, 2840,28489, 2849, 2851, 28581, 2859, 2860, 2861, 2864, 2869, 2870, 2871, 2872, 28730, 28739, 2875, 2879, 28801, 28809, 2883, 28880, 2889, 28909, 2891, 2892, 2893, 2895, 28989, 2899
	Self-reported: 20001 20002	Cancer code: 1052, 1053, 1055, 1056, 1074, 1050, 1051, 1058 Non-cancer illness code: 1327, 1328, 1546, 1447, 1448, 1450, 1339, 1340
White blood cell count	30000
Lymphocyte count	30120
Monocyte count	30130
Neutrophil count	30140
Eosinophil count	30150
Basophil count	30160

## Sheet: Supplementary Table 2
Table S2: The meta-GWAS information to calculate GRSs in UKB.
Phenotype	SNP	CHR	BP	A1	A2	Pvalue	OR
White blood cell count	rs4908508	1	8800780	C	T	9.70063e-30	1.02588
White blood cell count	rs10864368	1	8918313	C	T	1.15001e-31	1.02177
White blood cell count	rs112682076	1	10357806	C	G	1.13999e-23	0.909673
White blood cell count	rs284317	1	10731625	G	A	3.51965e-19	1.01758
White blood cell count	rs112750178	1	26859695	C	T	2.06015e-12	1.01545
White blood cell count	rs6658653	1	27325532	C	T	6.21012e-15	0.968662
White blood cell count	rs9701457	1	28216736	T	C	6.15035e-22	0.981685
White blood cell count	rs3762297	1	31231680	T	C	1.22999e-24	1.02516
White blood cell count	rs3917932	1	36943916	G	C	1.21899e-127	0.956142
White blood cell count	rs3917912	1	36947936	T	C	8.20918e-40	1.1253
White blood cell count	rs6690335	1	39291708	G	A	1.03992e-18	1.01973
White blood cell count	rs12751530	1	41356780	G	A	3.32966e-12	0.979419
White blood cell count	rs2137364	1	42235796	T	C	1e-13	0.985931
White blood cell count	rs35022307	1	43409420	T	C	1.20005e-15	0.980464
White blood cell count	rs35534130	1	46576542	T	G	0.662207	0.955257
White blood cell count	rs7537229	1	56906274	A	G	1.51008e-19	1.02779
White blood cell count	rs72683129	1	66069781	G	A	1.32984e-78	1.05288
White blood cell count	rs41313381	1	79411968	A	C	1.46994e-18	1.04965
White blood cell count	rs150649461	1	92925654	C	G	1.33015e-17	1.07026
White blood cell count	rs6696259	1	101221482	C	G	3.74024e-22	1.01822
White blood cell count	rs77046277	1	101744646	G	C	1.72982e-16	0.802818
White blood cell count	rs547364	1	108742123	G	C	6.25029e-19	1.0165
White blood cell count	rs333947	1	110470764	A	G	2.71019e-20	1.0243
White blood cell count	rs2476601	1	114377568	G	A	3.34965e-67	1.05417
White blood cell count	rs698914	1	150298750	G	A	4.08978e-22	1.01835
White blood cell count	rs1171548	1	156471998	T	G	1.07999e-10	1.0149
White blood cell count	rs2022003	1	158586966	T	A	7.00971e-13	1.01476
White blood cell count	rs41264467	1	159174077	A	G	4.98999e-11	0.941951
White blood cell count	rs2814778	1	159174683	C	T	4.8899e-41	0.778077
White blood cell count	rs12075	1	159175354	A	G	5.77032e-17	1.01564
White blood cell count	rs34599082	1	159175494	T	C	1.93019e-77	0.859434
White blood cell count	rs569911	1	160798209	C	T	1.79999e-08	1.01044
White blood cell count	rs4657609	1	166839174	A	G	5.5195e-17	0.980919
White blood cell count	rs11579633	1	167600842	T	C	7.97076e-18	1.01634
White blood cell count	rs114017545	1	174222832	T	C	5.38022e-12	0.920953
White blood cell count	rs3795503	1	180905694	T	C	1.83021e-14	0.984709
White blood cell count	rs41272536	1	183440531	G	A	3.65006e-13	0.966143
White blood cell count	rs10494783	1	198663661	A	G	4.42996e-26	0.957133
White blood cell count	rs12733073	1	198680015	A	G	8.22053e-14	1.07984
White blood cell count	rs12035565	1	203649878	T	C	3.71963e-17	0.974321
White blood cell count	rs1060286	1	207250300	A	G	1.49001e-09	1.01145
White blood cell count	rs4844390	1	207934849	G	A	4.9705e-33	0.9738
White blood cell count	rs1539009	1	213953479	T	C	9.47982e-15	0.98541
White blood cell count	rs34180575	1	221057173	T	C	2.08018e-19	1.02117
White blood cell count	rs35571080	1	224637790	C	T	1.32008e-28	1.02522
White blood cell count	rs2615061	1	225895806	A	G	3.82032e-22	0.972741
White blood cell count	rs1953012	1	227206038	C	T	1.23994e-20	0.982335
White blood cell count	rs486650	1	234819885	T	C	1.50003e-12	0.987019
White blood cell count	rs9970896	1	236104981	T	A	1.18987e-82	0.945666
White blood cell count	rs56188865	1	247606276	C	T	7.00003e-46	0.973348
White blood cell count	rs3811444	1	248039451	T	C	3.12033e-38	1.02546
White blood cell count	rs7572278	2	8563029	A	T	1.00995e-11	1.01601
White blood cell count	rs1469217	2	12950124	C	T	8.35988e-24	1.01866
White blood cell count	rs4632345	2	16702654	A	G	3.74973e-12	0.986376
White blood cell count	rs2196150	2	27066103	T	G	4.72999e-09	1.01111
White blood cell count	rs1260326	2	27730940	C	T	9.83105e-69	0.967671
White blood cell count	rs73925103	2	30474515	C	A	4.25991e-11	0.985051
White blood cell count	rs146859437	2	31470440	C	G	4.92947e-12	0.902567
White blood cell count	rs184409696	2	31476771	C	G	1.02991e-14	1.09376
White blood cell count	rs935655	2	46067445	G	T	8.10961e-12	1.01489
White blood cell count	rs75475627	2	54787592	G	C	1.92e-20	1.03336
White blood cell count	rs3771258	2	61764140	T	C	6.98072e-31	0.978407
White blood cell count	rs7569257	2	65656976	A	G	1.55991e-32	1.02244
White blood cell count	rs13033745	2	66660403	T	G	5.03037e-14	0.985105
White blood cell count	rs34338164	2	68615546	C	A	3.25987e-15	0.92596
White blood cell count	rs141314120	2	70407205	G	C	5.41003e-16	0.967873
White blood cell count	rs6543004	2	101599338	A	T	7.25939e-19	1.02398
White blood cell count	rs11123201	2	111601478	A	G	1.69981e-13	1.01491
White blood cell count	rs4318395	2	112915130	T	C	3.50994e-23	1.02112
White blood cell count	rs6734238	2	113841030	G	A	2.59e-77	1.03715
White blood cell count	rs182451845	2	136870990	T	C	1.21001e-09	0.825826
White blood cell count	rs79716587	2	143886819	A	G	9.21934e-37	0.964773
White blood cell count	rs140397066	2	144162105	G	A	2.49977e-24	0.880244
White blood cell count	rs3856364	2	145477217	G	C	1.43001e-10	1.01283
White blood cell count	rs76774368	2	160604514	T	C	4.62999e-09	1.03246
White blood cell count	rs2729707	2	160687231	G	A	1.27997e-36	0.969541
White blood cell count	rs41264207	2	160707075	T	C	2.08018e-23	1.03443
White blood cell count	rs10178094	2	161336406	A	C	4.14954e-33	0.978158
White blood cell count	rs1990760	2	163124051	T	C	6.57961e-24	0.981199
White blood cell count	rs572411	2	169686030	C	T	3.15e-06	0.987339
White blood cell count	rs4432412	2	182069079	C	G	1.71989e-42	0.973475
White blood cell count	rs1371619	2	182189550	C	G	4.7698e-36	1.02428
White blood cell count	rs62172372	2	188242369	G	A	1.10994e-17	0.980166
White blood cell count	rs12997100	2	192522423	C	T	9.37994e-14	1.02712
White blood cell count	rs10931933	2	202112471	T	G	4.26973e-16	1.01554
White blood cell count	rs1047891	2	211540507	A	C	1.59993e-26	0.979116
White blood cell count	rs55799208	2	218999982	A	G	3.45939e-112	0.671173
White blood cell count	rs61733609	2	219000267	A	G	8.30042e-19	0.631911
White blood cell count	rs114050631	2	219020958	T	C	1.38007e-45	0.870891
White blood cell count	rs13003334	2	219124921	A	T	4.19952e-21	1.01771
White blood cell count	rs55729107	2	232582085	G	A	4.00959e-25	0.97699
White blood cell count	rs10164769	2	237779229	T	C	7.73037e-38	1.02753
White blood cell count	rs1822534	3	12266804	G	A	8.29087e-43	0.974508
White blood cell count	rs2371108	3	27757018	T	G	3.11028e-24	1.0194
White blood cell count	rs3732378	3	39307162	A	G	7.70016e-17	1.02048
White blood cell count	rs4682867	3	42905465	T	C	2.05022e-38	0.975804
White blood cell count	rs2228467	3	42906116	C	T	1.15001e-22	1.03806
White blood cell count	rs839228	3	58038605	T	C	9.2406e-18	0.983679
White blood cell count	rs6445424	3	64717575	A	C	1.17001e-09	0.987054
White blood cell count	rs17737336	3	70764744	C	T	3.31002e-10	0.986059
White blood cell count	rs13100114	3	71517750	C	A	1.42e-09	0.986174
White blood cell count	rs10935473	3	98416900	T	G	3.22998e-15	1.01475
White blood cell count	rs7639292	3	107295665	T	C	2.48028e-22	0.976301
White blood cell count	rs17295246	3	123105721	A	G	1.05e-10	0.985807
White blood cell count	rs147412900	3	128294111	A	G	5.32967e-16	0.952693
White blood cell count	rs13089722	3	128306757	A	G	2.42996e-33	1.0362
White blood cell count	rs34198449	3	128381270	A	G	1.20005e-34	0.974717
White blood cell count	rs835649	3	136671890	A	G	7.25939e-16	1.01506
White blood cell count	rs11712552	3	140957762	G	A	1.59001e-22	1.02749
White blood cell count	rs9819371	3	141206800	T	C	5.94018e-32	0.956525
White blood cell count	rs4441632	3	141592658	C	T	8.6896e-11	0.988115
White blood cell count	rs6440732	3	150990510	A	C	1.34989e-21	1.02355
White blood cell count	rs74497536	3	152018102	A	G	1.72001e-10	0.960343
White blood cell count	rs55730982	3	156797208	G	T	9.58076e-15	1.01476
White blood cell count	rs12494724	3	169320998	T	C	7.81988e-14	0.985833
White blood cell count	rs4074672	3	183730295	T	C	3.8699e-21	1.01817
White blood cell count	rs9867398	3	185912816	T	C	2.80027e-12	1.02257
White blood cell count	rs2089979	3	196501413	G	A	1.02e-71	0.967019
White blood cell count	rs35734242	4	706700	C	T	6.29941e-29	1.022
White blood cell count	rs2024115	4	3104568	G	A	2.87012e-16	0.984409
White blood cell count	rs143896995	4	6989794	A	G	6.28058e-17	0.893605
White blood cell count	rs28530750	4	36312542	A	G	1.83021e-33	1.05722
White blood cell count	rs633059	4	38132999	G	A	4.84953e-11	0.98716
White blood cell count	rs10213458	4	38366390	G	A	4.18023e-21	1.01874
White blood cell count	rs13132853	4	38680015	G	A	1.88018e-25	1.02034
White blood cell count	rs218264	4	55408875	T	A	2.52e-33	1.0261
White blood cell count	rs58408429	4	57769824	C	T	8.74984e-28	0.974508
White blood cell count	rs2282679	4	72608383	G	T	2.94985e-46	0.971432
White blood cell count	rs16850073	4	74703999	T	C	8.77001e-109	1.04353
White blood cell count	rs11735580	4	74715552	A	G	4.95005e-07	1.01309
White blood cell count	rs11725704	4	74959996	G	A	2.15774e-242	1.06513
White blood cell count	rs113172748	4	79639615	G	A	1.44012e-12	1.01401
White blood cell count	rs17005891	4	83547862	A	G	2.16023e-85	0.954646
White blood cell count	rs113473633	4	103449131	G	A	3.23966e-16	0.950438
White blood cell count	rs7699743	4	105969701	T	C	1.53e-10	0.98772
White blood cell count	rs11735662	4	145026126	T	C	4.74024e-24	1.05364
White blood cell count	rs12505498	4	145040219	T	C	2.94985e-21	1.01775
White blood cell count	rs1429139	4	148284104	A	T	1.38998e-10	0.985565
White blood cell count	rs2290846	4	151199080	A	G	1.08993e-16	1.01705
White blood cell count	rs35188965	5	1104938	T	C	6.99037e-12	0.986472
White blood cell count	rs7705526	5	1285974	A	C	8.30042e-43	1.02952
White blood cell count	rs2853677	5	1287194	A	G	9.91973e-35	0.975896
White blood cell count	rs11960511	5	35883241	G	A	3.26964e-22	1.02049
White blood cell count	rs11744663	5	57315635	A	G	1.71989e-15	0.981442
White blood cell count	rs11741775	5	68590395	T	C	6.54938e-28	0.979857
White blood cell count	rs4703890	5	71748624	A	G	9.66941e-38	0.964353
White blood cell count	rs114064810	5	108167603	A	G	1.51999e-08	1.03521
White blood cell count	rs257056	5	114808016	T	C	2.06001e-10	0.986797
White blood cell count	rs6894901	5	118739748	G	T	1.13999e-23	0.978308
White blood cell count	rs6878780	5	122093740	C	T	1.02e-12	1.01334
White blood cell count	rs2631367	5	131705458	G	C	3.1703e-71	1.03375
White blood cell count	rs17622517	5	131803537	C	T	1.26008e-33	0.959279
White blood cell count	rs79237520	5	134712566	T	C	2.13e-10	1.04089
White blood cell count	rs2082382	5	148200553	A	G	8.66962e-22	0.982302
White blood cell count	rs60580948	5	148340270	G	A	9.94031e-14	0.980275
White blood cell count	rs1948760	5	156442784	A	T	3.46977e-20	0.978133
White blood cell count	rs9885207	5	173075213	C	T	3.94003e-19	1.01689
White blood cell count	rs2561758	5	173205282	G	A	4.20049e-68	0.964361
White blood cell count	rs12203592	6	396321	T	C	1.6099e-21	1.02265
White blood cell count	rs1285886	6	7140831	A	G	5.10035e-30	1.02685
White blood cell count	rs11758778	6	7155190	T	G	1.13999e-18	1.03344
White blood cell count	rs1334577	6	7211751	A	G	1.40994e-28	0.976226
White blood cell count	rs1144700	6	16744687	T	C	9.22996e-35	0.970694
White blood cell count	rs11962974	6	20849714	T	G	1.42988e-14	0.974485
White blood cell count	rs6940342	6	21381568	C	T	3.56041e-30	0.978596
White blood cell count	rs1928175	6	22079485	A	G	2.63998e-14	1.01424
White blood cell count	rs113760175	6	22343592	A	G	4.51024e-29	1.04198
White blood cell count	rs885932	6	29837507	A	G	8.01678e-212	0.928419
White blood cell count	rs17192134	6	31229993	T	G	1.34989e-87	1.06664
White blood cell count	rs2249742	6	31240721	T	C	0	1.08285
White blood cell count	rs2256974	6	31555392	A	C	8.65008e-10	1.01504
White blood cell count	rs805263	6	31628113	C	A	4.91021e-72	1.10721
White blood cell count	rs115699278	6	31860832	T	C	2.63027e-40	0.892137
White blood cell count	rs9380500	6	35266231	C	G	8.73977e-43	1.03358
White blood cell count	rs1321309	6	36638636	A	G	4.83949e-19	1.01658
White blood cell count	rs13207171	6	41165819	T	C	2.87012e-18	0.976427
White blood cell count	rs4714508	6	41671677	G	A	9.70063e-16	1.01593
White blood cell count	rs10456506	6	42016246	C	T	3.12968e-11	1.01872
White blood cell count	rs11965885	6	43693094	T	G	5.41003e-16	0.984777
White blood cell count	rs1358980	6	43764551	T	C	2.01002e-16	1.01578
White blood cell count	rs9472138	6	43811762	T	C	4.14954e-13	0.985413
White blood cell count	rs2012011	6	46893355	A	G	2.14981e-21	0.97482
White blood cell count	rs719395	6	52290927	C	T	4.60999e-11	0.987958
White blood cell count	rs364663	6	105443189	A	T	4.41001e-08	0.989895
White blood cell count	rs6927569	6	109621494	C	T	6.70965e-36	1.02331
White blood cell count	rs9375447	6	126874091	G	A	6.34016e-14	0.986327
White blood cell count	rs6569648	6	130349119	T	C	5.94018e-14	1.01633
White blood cell count	rs9376055	6	135043731	T	C	8.66962e-11	1.01485
White blood cell count	rs210946	6	135533284	G	T	1.21004e-13	0.986312
White blood cell count	rs2064431	6	135645203	A	G	5.40008e-35	1.02303
White blood cell count	rs6924387	6	137082948	G	A	1.48013e-18	1.01668
White blood cell count	rs9321870	6	142800758	A	T	4.35001e-08	0.987685
White blood cell count	rs9390461	6	147701217	G	A	8.50942e-17	1.01548
White blood cell count	rs17710008	6	153043035	A	G	6.10942e-20	1.02214
White blood cell count	rs17504333	6	158915285	C	A	2.25996e-11	1.02671
White blood cell count	rs75290071	6	159463605	G	C	1.91999e-27	1.03987
White blood cell count	rs9460100	6	170583022	C	T	0.824851	0.997199
White blood cell count	rs765982	7	14023807	G	C	6.03949e-13	0.985353
White blood cell count	rs7776857	7	22754768	T	G	1.89017e-21	0.981626
White blood cell count	rs34776209	7	23513093	T	C	7.10068e-12	1.01476
White blood cell count	rs62454419	7	27189446	T	C	1.07004e-11	0.975754
White blood cell count	rs2158799	7	28277107	G	C	7.85236e-114	1.04398
White blood cell count	rs56388170	7	28724374	T	G	2.72898e-185	1.06112
White blood cell count	rs2710804	7	36084529	C	T	1.91999e-27	1.02082
White blood cell count	rs3735485	7	45009341	G	A	2.33991e-57	1.04189
White blood cell count	rs7809597	7	47375200	T	C	1.29003e-14	0.98556
White blood cell count	rs12540307	7	65662767	T	C	4.75992e-18	0.962055
White blood cell count	rs35368205	7	73017657	T	C	2.41991e-18	0.979169
White blood cell count	rs113797868	7	92217732	C	T	8.77001e-13	0.923908
White blood cell count	rs42033	7	92237533	T	A	2.91005e-54	1.03576
White blood cell count	rs17688839	7	92263350	T	A	6.07995e-14	1.01775
White blood cell count	rs137973464	7	92308144	T	C	1.79999e-05	1.02781
White blood cell count	rs1045916	7	97933601	T	C	1.22011e-11	0.985279
White blood cell count	rs9656060	7	99106674	T	C	2.22024e-14	0.975564
White blood cell count	rs342293	7	106372219	G	C	5.57956e-21	0.982805
White blood cell count	rs11556924	7	129663496	T	C	3.41036e-20	1.01778
White blood cell count	rs9656395	7	130575884	G	A	2.9703e-18	0.97286
White blood cell count	rs205711	7	130612085	G	T	1.45999e-09	1.01503
White blood cell count	rs7803075	7	130742066	G	A	5.47016e-31	0.975856
White blood cell count	rs10954464	7	134384957	A	T	1.18005e-15	0.984633
White blood cell count	rs10273974	7	138735512	C	A	1.85012e-11	0.987717
White blood cell count	rs6952262	7	139719439	G	C	2.18978e-12	0.983978
White blood cell count	rs11250076	8	10647823	G	A	2.44006e-30	1.02161
White blood cell count	rs12550612	8	22966769	A	G	1.08993e-41	0.96778
White blood cell count	rs73223431	8	27219987	T	C	1.83021e-14	0.985449
White blood cell count	rs116898861	8	30756870	T	C	7.39997e-10	1.05854
White blood cell count	rs28615248	8	55451193	C	T	8.92072e-21	0.977482
White blood cell count	rs1450741	8	56792159	C	T	1.48013e-29	0.97681
White blood cell count	rs7846314	8	61650831	T	A	5.70952e-88	1.04794
White blood cell count	rs62511286	8	68809812	T	C	5.22036e-49	0.972694
White blood cell count	rs11779013	8	78930177	C	T	4.21017e-12	0.986873
White blood cell count	rs16939607	8	79013333	A	G	6.94065e-43	0.964659
White blood cell count	rs2342776	8	106246728	A	C	1.00995e-13	0.98617
White blood cell count	rs34826779	8	106570964	T	G	2.13993e-25	0.978588
White blood cell count	rs10808546	8	126495818	T	C	1.10994e-13	1.01388
White blood cell count	rs12546489	8	127509238	A	G	3.87998e-10	1.0204
White blood cell count	rs4733823	8	129014697	T	C	1.21004e-26	1.02004
White blood cell count	rs13276692	8	130620038	T	G	2.22998e-51	0.962204
White blood cell count	rs6993442	8	130696137	C	G	2.08978e-40	1.03699
White blood cell count	rs28608203	8	142284825	T	C	5.14991e-11	1.01641
White blood cell count	rs10967131	9	2603034	A	G	2.18978e-12	1.01706
White blood cell count	rs501461	9	4039727	T	G	3.57026e-12	0.986973
White blood cell count	rs12005199	9	4763491	A	G	1.05999e-20	1.01945
White blood cell count	rs1887428	9	4984530	C	G	9.58076e-15	0.985155
White blood cell count	rs12237961	9	13675371	T	C	2.38002e-07	0.990469
White blood cell count	rs7036656	9	21990457	T	C	1.24997e-42	1.02854
White blood cell count	rs6475611	9	22151139	A	G	2.26986e-42	0.966407
White blood cell count	rs3793537	9	35687556	C	G	1.53003e-22	1.02003
White blood cell count	rs626416	9	79326680	C	G	2.80996e-14	0.983532
White blood cell count	rs2134417	9	91534339	A	G	1.99021e-27	0.979865
White blood cell count	rs7025371	9	116085822	G	A	2.57988e-12	0.987042
White blood cell count	rs10986338	9	127191232	A	G	1.93019e-17	0.983525
White blood cell count	rs13283282	9	131465481	G	C	2.33024e-18	0.976199
White blood cell count	rs10119210	9	135853102	C	T	7.79992e-06	0.991483
White blood cell count	rs60757417	9	135864436	G	C	2.33024e-11	0.973596
White blood cell count	rs150813342	9	135864513	T	C	9.84011e-26	0.890608
White blood cell count	rs2519093	9	136141870	T	C	8.55067e-68	0.959647
White blood cell count	rs1038193	9	137855206	G	C	5.39014e-22	1.02046
White blood cell count	rs11146021	9	139327858	A	G	4.79954e-45	1.02999
White blood cell count	rs118135001	9	139921080	G	C	1.54999e-08	1.04985
White blood cell count	rs7025728	9	139932927	A	G	1.46994e-22	0.979999
White blood cell count	rs3118469	10	6101129	T	A	2.83009e-11	1.01342
White blood cell count	rs10828725	10	25218243	T	G	1.09901e-148	0.95149
White blood cell count	rs274303	10	25247057	C	T	0.657024	0.999158
White blood cell count	rs2807742	10	28781367	A	G	9.53894e-43	1.03058
White blood cell count	rs2091084	10	30492267	C	T	6.25029e-19	1.0175
White blood cell count	rs72790862	10	44880260	C	T	5.0501e-38	0.974498
White blood cell count	rs61850684	10	50252936	A	G	1.53003e-26	0.976957
White blood cell count	rs7082470	10	65277026	A	G	5.75043e-56	0.9714
White blood cell count	rs3740049	10	69571336	A	G	1.48013e-12	0.978727
White blood cell count	rs1609652	10	73107212	G	A	6.3797e-11	0.985819
White blood cell count	rs748113	10	73508791	C	T	2.07014e-23	0.980593
White blood cell count	rs3747869	10	73520632	C	A	1.79019e-33	1.03961
White blood cell count	rs1878036	10	82280137	G	T	1.13006e-17	1.01975
White blood cell count	rs59085061	10	89681458	G	A	8.99912e-27	0.950952
White blood cell count	rs2246828	10	91005952	A	G	3.41036e-21	1.0192
White blood cell count	rs7080472	10	96012950	T	G	2.18022e-23	0.981582
White blood cell count	rs2077218	10	96071561	A	G	1.23994e-22	1.02164
White blood cell count	rs2026679	10	97022127	G	A	4.38026e-16	1.01656
White blood cell count	rs61863767	10	99084426	T	C	4.56037e-117	1.04406
White blood cell count	rs10882904	10	99115683	G	A	5.57956e-42	1.02712
White blood cell count	rs11190134	10	101282200	A	G	4.37019e-17	0.984201
White blood cell count	rs11191502	10	104765494	G	T	9.21086e-15	0.9741
White blood cell count	rs113511609	10	111969919	T	C	4.31023e-12	0.981323
White blood cell count	rs2803606	10	113902827	T	C	3.25013e-11	0.985964
White blood cell count	rs180943	10	115719472	G	C	2.80996e-18	0.983658
White blood cell count	rs3781454	10	126348565	A	G	3.67959e-36	1.02553
White blood cell count	rs1468102	11	3004526	G	C	9.94947e-14	1.01501
White blood cell count	rs7120300	11	8823493	T	C	8.97016e-18	0.982248
White blood cell count	rs11022177	11	12133478	G	C	3.43005e-19	0.982099
White blood cell count	rs2049045	11	27694241	C	G	1.33998e-08	1.01357
White blood cell count	rs174549	11	61571382	A	G	1.44012e-35	0.975481
White blood cell count	rs7107912	11	65603252	A	G	3.10027e-25	1.01923
White blood cell count	rs10896437	11	68903465	C	G	1.89017e-12	1.01438
White blood cell count	rs4980661	11	69306579	A	G	3.05985e-16	1.01547
White blood cell count	rs3212891	11	69465507	A	C	1.53003e-13	0.986129
White blood cell count	rs7127313	11	100508897	T	C	1.85995e-17	1.01658
White blood cell count	rs78677343	11	101680287	G	A	1.46016e-12	1.02716
White blood cell count	rs238914	11	113984109	A	C	3.58014e-47	1.02753
White blood cell count	rs143034248	11	118081270	T	C	2.33024e-49	1.22656
White blood cell count	rs1715429	11	118083664	G	A	2.30994e-15	1.01704
White blood cell count	rs7924975	11	120233564	C	G	6.29072e-13	1.01366
White blood cell count	rs7121365	11	122519979	A	C	1.93019e-31	1.03332
White blood cell count	rs513365	11	128105510	G	A	6.6604e-19	1.01814
White blood cell count	rs8705	11	128328913	A	G	1.34989e-39	0.973948
White blood cell count	rs2535392	12	711646	C	T	1.03001e-09	0.988346
White blood cell count	rs632887	12	3392351	G	A	3.74999e-10	1.01211
White blood cell count	rs7955734	12	4333159	G	C	2.09991e-37	0.971574
White blood cell count	rs887477	12	6445982	C	A	1.55991e-20	0.982888
White blood cell count	rs2286599	12	6499533	A	G	1.42988e-43	1.0394
White blood cell count	rs11052877	12	9905690	G	A	3.90032e-39	1.02529
White blood cell count	rs11045171	12	20470199	G	A	9.3901e-10	0.985861
White blood cell count	rs11045235	12	20578881	G	A	3.43005e-12	0.984524
White blood cell count	rs7134738	12	26358170	C	T	2.9902e-12	0.986594
White blood cell count	rs739842	12	48202046	C	T	3.44033e-15	0.984574
White blood cell count	rs11168705	12	49125027	A	G	2.30999e-10	0.987455
White blood cell count	rs1245035	12	64976049	A	C	4.78961e-14	1.01454
White blood cell count	rs10748099	12	68587339	C	T	4.05976e-11	1.01344
White blood cell count	rs4761234	12	69732105	C	T	2.03002e-16	1.01531
White blood cell count	rs1800973	12	69744014	A	C	5.10975e-11	1.02543
White blood cell count	rs7487314	12	88836215	T	G	3.01023e-34	0.975697
White blood cell count	rs17041439	12	101873240	C	A	2.96006e-21	1.0386
White blood cell count	rs3184504	12	111884608	C	T	3.68978e-293	0.935017
White blood cell count	rs570074821	12	111926961	G	A	3.83972e-39	1.34831
White blood cell count	rs535526948	12	112576832	A	T	1.24997e-12	1.26577
White blood cell count	rs28573826	12	123875650	T	C	2.18978e-13	1.04328
White blood cell count	rs9863	12	124421453	C	T	1.53003e-21	0.981426
White blood cell count	rs76428106	13	28604007	C	T	3.44985e-77	1.17169
White blood cell count	rs2504235	13	28612886	G	A	5.39014e-34	1.02359
White blood cell count	rs117145034	13	28674797	A	G	5.93062e-28	1.09589
White blood cell count	rs4397962	13	28687084	C	T	5.67937e-17	1.01879
White blood cell count	rs9535100	13	49441669	C	T	1.5e-09	1.01477
White blood cell count	rs7326825	13	50113450	A	G	1.72982e-24	1.02087
White blood cell count	rs77733744	13	52344004	A	G	1.22999e-13	0.981945
White blood cell count	rs3812849	13	74701736	C	A	5.8506e-21	1.0198
White blood cell count	rs1146932	13	78403687	C	T	1.45999e-09	0.986419
White blood cell count	rs17785077	13	99635611	A	G	3.44001e-09	1.01801
White blood cell count	rs150861794	13	109003805	T	C	4.31023e-20	0.936889
White blood cell count	rs9604045	13	113927208	T	G	4.14e-15	0.982289
White blood cell count	rs9590390	13	114920867	A	G	7.31981e-14	1.01551
White blood cell count	rs2038700	14	25461989	C	T	4.60999e-74	1.03502
White blood cell count	rs17386684	14	35602087	G	T	8.51922e-18	1.02084
White blood cell count	rs696	14	35871093	T	C	4.53002e-15	1.01512
White blood cell count	rs55896900	14	65533555	G	T	6.15999e-10	1.02065
White blood cell count	rs10138752	14	69179971	T	C	1.85012e-31	0.960483
White blood cell count	rs12884741	14	69870944	G	A	7.38074e-18	1.03256
White blood cell count	rs175714	14	75981856	C	T	2.63998e-08	1.01051
White blood cell count	rs9806027	14	81668707	C	G	3.72992e-18	0.984022
White blood cell count	rs117068593	14	93118229	T	C	3.89045e-37	0.970046
White blood cell count	rs36084521	14	93516398	G	T	1.40994e-13	1.02299
White blood cell count	rs7141210	14	101182470	C	T	1.7398e-14	1.01535
White blood cell count	rs4983590	14	105646179	A	G	5.31007e-13	0.985721
White blood cell count	rs4924450	15	40597229	A	G	1.13999e-10	1.01378
White blood cell count	rs4286082	15	42226255	T	C	2.19989e-31	0.976054
White blood cell count	rs139974673	15	44027885	C	T	1.63005e-14	1.0457
White blood cell count	rs60695341	15	51010271	T	C	3.19963e-38	0.970542
White blood cell count	rs990526	15	62830704	C	T	9.75888e-12	1.01498
White blood cell count	rs7180079	15	64629873	G	A	1.59001e-35	1.03574
White blood cell count	rs631864	15	70376441	C	T	2.92011e-11	1.01279
White blood cell count	rs743580	15	74328116	G	A	4.97004e-10	1.01168
White blood cell count	rs67538199	15	75361650	C	T	8.51922e-13	0.982231
White blood cell count	rs34127110	15	77313571	A	G	1.22999e-13	1.01401
White blood cell count	rs28576226	15	101713668	A	G	6.14045e-28	1.03178
White blood cell count	rs2369842	16	1366425	T	G	2.5698e-18	1.01918
White blood cell count	rs1800715	16	2125937	G	C	1.85012e-15	0.972541
White blood cell count	rs6500550	16	3746241	T	C	2.64972e-24	0.979493
White blood cell count	rs12716977	16	30482803	C	T	1.02e-90	1.03838
White blood cell count	rs28421305	16	30838128	A	G	2.18978e-19	0.981554
White blood cell count	rs1362623	16	49885785	T	C	2.32006e-11	1.01536
White blood cell count	rs11644125	16	57058974	T	C	6.36063e-21	0.982379
White blood cell count	rs12935169	16	67010113	T	C	3.8699e-13	0.945399
White blood cell count	rs12927351	16	74596618	A	C	5.94977e-11	1.01521
White blood cell count	rs7196195	16	81609598	G	T	3.31971e-17	1.01593
White blood cell count	rs247826	16	84582965	T	C	9.58959e-52	1.03439
White blood cell count	rs9939427	16	86016091	A	G	1.42988e-21	1.02168
White blood cell count	rs11642657	16	86016328	T	C	1.63983e-43	1.17499
White blood cell count	rs10445034	16	88840564	T	C	2.71019e-16	0.981475
White blood cell count	rs9905106	17	1373518	C	T	7.58927e-17	1.01804
White blood cell count	rs62089694	17	2723868	G	C	0.50908	1.00399
White blood cell count	rs62092000	17	2882005	A	G	1.02991e-13	0.985323
White blood cell count	rs2189336	17	5326162	A	G	2.66993e-27	1.02029
White blood cell count	rs61759532	17	7240391	T	C	7.65949e-30	0.974651
White blood cell count	rs8076642	17	7383984	G	A	2.76001e-09	0.988827
White blood cell count	rs34121753	17	7733833	G	A	1.27997e-15	0.985065
White blood cell count	rs74480102	17	7742601	A	G	6.54033e-25	0.952295
White blood cell count	rs34557412	17	16852187	G	A	3.19007e-27	0.882676
White blood cell count	rs12941356	17	17716531	G	A	1.93019e-21	0.98147
White blood cell count	rs7214290	17	27611880	A	G	9.79039e-19	1.02176
White blood cell count	rs35513223	17	36615967	G	A	1.15001e-20	1.02016
White blood cell count	rs8078723	17	38166879	C	T	0	1.11088
White blood cell count	rs146890554	17	38173637	T	C	5.22998e-22	0.924465
White blood cell count	rs2302774	17	38183090	T	G	0	0.909976
White blood cell count	rs553814563	17	38303605	G	A	1.28e-08	0.876225
White blood cell count	rs34223321	17	38352388	A	C	7.1796e-58	1.03305
White blood cell count	rs11079035	17	40289012	A	G	1.00995e-11	1.01708
White blood cell count	rs34855406	17	40731411	C	G	5.42001e-15	1.01627
White blood cell count	rs11656414	17	43337970	G	A	3.71022e-16	1.01534
White blood cell count	rs12601412	17	46208793	T	A	2.6903e-15	1.01713
White blood cell count	rs17834140	17	55465771	T	C	2.75994e-19	0.962171
White blood cell count	rs119468010	17	56350196	A	G	8.26038e-20	1.16228
White blood cell count	rs138284624	17	56385573	T	C	7.06968e-37	1.11051
White blood cell count	rs2665405	17	57875292	A	G	5.62989e-82	1.03601
White blood cell count	rs2084312	17	72695211	T	C	7.67008e-36	1.02932
White blood cell count	rs41282065	17	72758167	A	G	4.14954e-13	1.10917
White blood cell count	rs147104235	17	72759559	G	C	5.7306e-17	1.4276
White blood cell count	rs820384	17	73755392	C	G	6.32995e-11	1.01351
White blood cell count	rs11652985	17	74398514	C	G	1.69005e-18	0.983527
White blood cell count	rs72901753	17	76244283	C	G	7.95976e-17	0.982926
White blood cell count	rs1285284	17	77881476	T	C	9.91996e-10	0.987737
White blood cell count	rs9747839	17	81084522	G	C	4.45964e-18	1.01921
White blood cell count	rs60839038	18	20711927	C	A	2.01002e-16	0.98447
White blood cell count	rs303753	18	21074922	A	G	1.77992e-23	0.980604
White blood cell count	rs4239439	18	21620065	A	G	2.83988e-13	0.983316
White blood cell count	rs76786413	18	21857742	T	A	1.03992e-13	0.964264
White blood cell count	rs9965539	18	41973779	A	G	4.92039e-20	1.02541
White blood cell count	rs4890487	18	42230172	A	C	1.46994e-12	0.986736
White blood cell count	rs62103293	18	46330654	T	C	2.1301e-11	1.01994
White blood cell count	rs8084255	18	48144754	T	C	1.26009e-25	1.02015
White blood cell count	rs66723169	18	57808978	A	C	1.21001e-08	0.987562
White blood cell count	rs7231404	18	60123141	G	C	2.18002e-10	0.987297
White blood cell count	rs17758695	18	60920854	T	C	1.66994e-22	0.94559
White blood cell count	rs56249713	18	67533332	C	T	1.94985e-12	0.986765
White blood cell count	rs72973714	18	74076020	T	C	3.1703e-17	0.969127
White blood cell count	rs4807440	19	1026477	T	G	5.83042e-35	1.02558
White blood cell count	rs2074442	19	1074000	T	A	3.51965e-19	1.02022
White blood cell count	rs10411032	19	1866427	C	T	2.56e-05	1.01092
White blood cell count	rs2240128	19	2187276	C	T	2.70023e-12	1.02067
White blood cell count	rs146875993	19	3165480	C	T	4.53002e-08	0.948397
White blood cell count	rs3746072	19	3179884	T	G	6.98232e-119	0.757805
White blood cell count	rs413141	19	6675989	G	A	9.01986e-14	1.02049
White blood cell count	rs4804774	19	7772173	C	G	3.31002e-10	1.01437
White blood cell count	rs571497	19	7827830	A	G	6.31975e-45	0.964296
White blood cell count	rs1045997	19	7833982	T	C	5.06058e-28	1.0274
White blood cell count	rs117064827	19	10334725	G	A	2.22024e-16	0.922095
White blood cell count	rs8108722	19	10347084	C	T	1.26008e-33	0.970952
White blood cell count	rs2358581	19	10391611	G	T	9.36052e-38	0.972171
White blood cell count	rs142770866	19	10525372	A	G	4.81948e-13	1.02489
White blood cell count	rs6511703	19	10666450	C	T	5.88031e-17	0.981807
White blood cell count	rs36116239	19	13948662	T	C	1.13999e-25	1.02108
White blood cell count	rs11669407	19	16654444	A	G	1.59993e-29	1.02923
White blood cell count	rs62119898	19	17680566	A	G	4.54046e-11	1.0193
White blood cell count	rs1560117	19	18512932	T	C	7.03072e-18	1.01687
White blood cell count	rs45522544	19	19765499	T	C	3.71963e-12	1.05884
White blood cell count	rs4805881	19	33896432	C	A	1.32008e-16	0.983714
White blood cell count	rs2194067	19	35464727	T	C	2.30994e-11	1.0127
White blood cell count	rs113028115	19	42767593	C	T	1.51985e-18	1.03371
White blood cell count	rs4760	19	44153100	G	A	2.208e-161	0.932176
White blood cell count	rs8102712	19	45715717	T	C	3.74999e-05	1.00811
White blood cell count	rs150907907	19	45735900	C	T	7.58054e-18	1.09963
White blood cell count	rs11673093	19	45742094	A	G	1.36144e-137	0.948779
White blood cell count	rs386243	19	49127490	T	C	5.36043e-12	0.984954
White blood cell count	rs1805419	19	49459104	G	A	1.10999e-09	1.0133
White blood cell count	rs12459419	19	51728477	T	C	2.78997e-43	0.973258
White blood cell count	rs2243602	20	1546742	A	T	2.55e-09	0.988995
White blood cell count	rs6045615	20	1931582	C	A	1.99021e-22	0.980866
White blood cell count	rs44707	20	3651226	T	G	7.05992e-10	0.988239
White blood cell count	rs8113925	20	8125395	G	C	1.03992e-14	0.985731
White blood cell count	rs6086540	20	8603950	C	G	5.64937e-33	0.978169
White blood cell count	rs78358631	20	10719307	T	A	6.41948e-12	1.02469
White blood cell count	rs34952318	20	11177055	A	G	4.24033e-14	0.967445
White blood cell count	rs13040437	20	36894349	G	A	1.46016e-11	1.01804
White blood cell count	rs56202412	20	39119602	A	T	2.55976e-16	1.02844
White blood cell count	rs6029234	20	39259278	C	G	7.57007e-37	1.02446
White blood cell count	rs2179593	20	42660286	A	C	1.49001e-09	0.987648
White blood cell count	rs1800961	20	43042364	T	C	1.20005e-12	0.962878
White blood cell count	rs149257976	20	47384301	A	C	2.52e-22	0.925396
White blood cell count	rs1060402	20	49205095	A	G	4.70002e-16	0.984945
White blood cell count	rs1997577	21	16371102	T	A	2.77e-10	0.984006
White blood cell count	rs68046920	21	30492837	G	A	2.50998e-09	1.01304
White blood cell count	rs9977672	21	40463283	A	G	7.07946e-25	0.978365
White blood cell count	rs140221307	22	17586757	C	T	2.81968e-40	0.84185
White blood cell count	rs149771513	22	17588658	A	G	5.97035e-32	1.73679
White blood cell count	rs4819555	22	17590269	T	C	3.57026e-18	1.0193
White blood cell count	rs5746451	22	18126020	C	T	4.60999e-26	1.01973
White blood cell count	rs4819527	22	19978022	T	C	2.33024e-21	1.01962
White blood cell count	rs878825	22	21982249	C	T	2.82001e-09	0.986004
White blood cell count	rs34505104	22	24624609	G	A	3.3597e-23	0.979797
White blood cell count	rs62236881	22	29450193	A	G	4.05042e-23	1.24322
White blood cell count	rs62226440	22	30590222	A	G	3.09029e-15	1.01631
White blood cell count	rs1807586	22	39510861	A	G	4.9705e-17	0.973853
White blood cell count	rs9611177	22	39840130	T	C	5.27959e-15	0.984922
White blood cell count	rs2016151	22	43553830	G	A	9.88098e-13	0.985946
Lymphocyte count	rs301817	1	8503379	A	C	9.53016e-23	0.981311
Lymphocyte count	rs7520103	1	9707428	G	A	4.08e-08	0.988854
Lymphocyte count	rs17035646	1	10796547	A	G	2.15998e-10	0.987141
Lymphocyte count	rs3828101	1	19981451	G	A	1.05003e-11	1.01295
Lymphocyte count	rs602950	1	20915531	G	A	1.57e-15	1.01599
Lymphocyte count	rs61778219	1	24235932	T	C	2.66993e-17	1.02352
Lymphocyte count	rs2229712	1	26883511	C	A	2.28981e-16	1.01902
Lymphocyte count	rs1467464	1	28211650	C	T	1.53003e-23	0.980473
Lymphocyte count	rs4329504	1	39451488	G	A	4.96021e-12	0.986852
Lymphocyte count	rs72661391	1	52007975	C	T	1.82012e-11	1.02165
Lymphocyte count	rs5011302	1	56907563	C	T	3.29989e-24	0.980821
Lymphocyte count	rs11579758	1	65445542	A	G	2.26987e-15	0.98258
Lymphocyte count	rs10889574	1	66149341	A	G	2.11008e-21	0.9815
Lymphocyte count	rs2635119	1	79352340	C	T	2.74031e-14	1.01569
Lymphocyte count	rs79635379	1	91588063	T	A	1.91999e-11	1.01484
Lymphocyte count	rs116505298	1	92841991	T	C	5.20955e-12	1.03603
Lymphocyte count	rs3176878	1	101203698	T	C	5.81032e-17	0.978596
Lymphocyte count	rs2148404	1	101225444	A	G	1.58016e-70	0.96659
Lymphocyte count	rs11577369	1	101587811	A	G	3.85035e-44	0.958634
Lymphocyte count	rs3737577	1	101704532	T	G	2.21004e-26	1.02204
Lymphocyte count	rs41287280	1	101704577	G	C	5.17011e-47	1.10048
Lymphocyte count	rs2392239	1	101735917	T	C	1.07994e-19	1.01879
Lymphocyte count	rs77046277	1	101744646	G	C	1.90108e-150	0.490464
Lymphocyte count	rs333947	1	110470764	A	G	4.08978e-23	1.02677
Lymphocyte count	rs343812	1	111332345	A	G	2.7202e-13	1.01525
Lymphocyte count	rs2800883	1	112143035	C	T	9.7699e-10	0.98809
Lymphocyte count	rs2476601	1	114377568	G	A	1.46994e-67	1.05593
Lymphocyte count	rs4970926	1	150673684	C	T	5.17964e-42	0.974755
Lymphocyte count	rs10788804	1	151337788	G	A	5.91017e-19	0.982418
Lymphocyte count	rs75533977	1	156958472	A	G	5.62989e-13	0.97485
Lymphocyte count	rs2157691	1	158582838	C	G	1.23994e-44	1.03028
Lymphocyte count	rs494091	1	160791892	C	T	6.35038e-46	1.02743
Lymphocyte count	rs6700241	1	161500975	G	A	2.96006e-18	1.02081
Lymphocyte count	rs11746	1	161683136	A	G	1.08993e-21	1.0182
Lymphocyte count	rs10918048	1	164558512	T	A	2.07998e-10	0.981147
Lymphocyte count	rs2489279	1	182144119	G	C	1.27997e-18	1.01776
Lymphocyte count	rs16841904	1	197701992	T	C	3.66016e-21	0.97843
Lymphocyte count	rs80099993	1	198622447	A	G	1.51008e-18	1.02612
Lymphocyte count	rs10494783	1	198663661	A	G	8.94953e-37	0.947342
Lymphocyte count	rs17612648	1	198665917	G	C	3.04019e-12	1.06049
Lymphocyte count	rs12733073	1	198680015	A	G	4.32016e-34	1.13579
Lymphocyte count	rs55734382	1	201019059	T	C	1.20005e-18	1.01793
Lymphocyte count	rs2228445	1	203667409	C	T	9.24911e-31	0.964148
Lymphocyte count	rs3748022	1	206669465	T	C	1.66994e-27	0.975406
Lymphocyte count	rs1967115	1	212375359	A	G	1.03992e-17	1.01691
Lymphocyte count	rs12745411	1	214405704	T	G	6.31975e-18	1.01671
Lymphocyte count	rs76184221	1	235853355	C	T	4.12003e-15	1.02377
Lymphocyte count	rs3811444	1	248039451	T	C	1.99022e-13	1.0148
Lymphocyte count	rs1439965	2	7636335	C	T	1.27997e-22	0.975496
Lymphocyte count	rs7572278	2	8563029	A	T	1.03992e-17	1.02065
Lymphocyte count	rs12692365	2	8752948	T	C	7.41993e-13	1.01426
Lymphocyte count	rs2113814	2	12951752	T	C	3.46019e-18	1.01657
Lymphocyte count	rs922	2	16086469	T	C	1.33998e-10	0.985399
Lymphocyte count	rs72781679	2	24237712	A	G	4.0738e-109	1.06339
Lymphocyte count	rs10865254	2	24240996	T	G	2.03002e-27	1.02389
Lymphocyte count	rs7578575	2	25488819	A	T	7.08924e-81	1.04084
Lymphocyte count	rs1260326	2	27730940	C	T	1.44012e-35	0.976315
Lymphocyte count	rs113542380	2	43464818	A	G	4.90004e-77	0.934701
Lymphocyte count	rs2920880	2	55297818	T	C	2.39001e-13	1.01422
Lymphocyte count	rs34338164	2	68615546	C	A	2.49977e-34	0.880602
Lymphocyte count	rs4852777	2	71534161	C	G	1.84999e-09	1.01161
Lymphocyte count	rs6755786	2	103048103	T	C	4.19952e-32	1.02693
Lymphocyte count	rs10180020	2	111609758	A	G	1.7402e-49	1.03135
Lymphocyte count	rs3761704	2	111903698	G	A	6.48933e-18	1.0243
Lymphocyte count	rs191065629	2	112238069	A	G	8.74984e-11	0.955257
Lymphocyte count	rs77713896	2	120680218	C	T	1.72982e-18	1.03521
Lymphocyte count	rs12623165	2	137039910	T	C	1.40994e-13	0.97868
Lymphocyte count	rs74847330	2	143831599	G	A	1.97015e-64	0.952836
Lymphocyte count	rs354719	2	143892139	T	A	1.16011e-29	0.971852
Lymphocyte count	rs140397066	2	144162105	G	A	5.61953e-81	0.785461
Lymphocyte count	rs76217384	2	144200697	G	A	2.74031e-34	0.973082
Lymphocyte count	rs2111485	2	163110536	G	A	3.83001e-18	0.983383
Lymphocyte count	rs11891215	2	182010027	G	A	1.1298e-120	0.953784
Lymphocyte count	rs6760805	2	182157839	G	A	9.33039e-97	1.04171
Lymphocyte count	rs10179705	2	188315234	A	G	1.29003e-24	0.978924
Lymphocyte count	rs1830298	2	202181247	T	C	2.74031e-49	1.0319
Lymphocyte count	rs1879877	2	204570000	T	G	8.30998e-11	1.01499
Lymphocyte count	rs1047891	2	211540507	A	C	4.12003e-14	0.984774
Lymphocyte count	rs78058190	2	219699999	A	G	1.35988e-22	1.04841
Lymphocyte count	rs978917	2	223974443	A	G	7.38074e-20	1.01796
Lymphocyte count	rs2922755	2	225917580	T	G	1.42988e-16	1.01573
Lymphocyte count	rs11676298	2	227291731	G	C	2.86022e-29	1.02733
Lymphocyte count	rs58989813	2	231126638	T	C	2.88005e-11	1.01716
Lymphocyte count	rs6750050	2	231526526	C	G	2.32006e-22	1.0209
Lymphocyte count	rs9826367	3	12294202	G	A	2.08018e-69	0.967158
Lymphocyte count	rs13096529	3	24232035	T	C	7.85055e-11	1.01405
Lymphocyte count	rs2371108	3	27757018	T	G	5.60015e-33	1.02095
Lymphocyte count	rs75033378	3	28295653	T	C	3.43005e-38	1.02909
Lymphocyte count	rs1457908	3	28543189	T	G	5.41003e-28	1.01899
Lymphocyte count	rs6550512	3	37987592	A	T	1.64999e-08	1.01445
Lymphocyte count	rs3732378	3	39307162	A	G	3.04019e-44	1.03541
Lymphocyte count	rs114670061	3	50279697	T	C	5.95937e-14	0.919274
Lymphocyte count	rs1354034	3	56849749	C	T	5.62989e-32	1.02292
Lymphocyte count	rs732526	3	58036962	T	C	4.38995e-10	0.987739
Lymphocyte count	rs35592432	3	71355240	C	G	1.67996e-68	1.11465
Lymphocyte count	rs181732329	3	71422230	A	C	1.45011e-15	1.09168
Lymphocyte count	rs831070	3	71426419	A	G	7.58054e-30	0.976622
Lymphocyte count	rs59107033	3	123105643	T	C	4.02995e-30	0.974459
Lymphocyte count	rs332507	3	124435110	C	T	3.12033e-11	0.984846
Lymphocyte count	rs9834250	3	136561899	G	C	3.65006e-27	1.02219
Lymphocyte count	rs9289639	3	141650610	A	G	1.03999e-10	0.986425
Lymphocyte count	rs2647929	3	159693570	C	T	1.07999e-10	1.01243
Lymphocyte count	rs2291900	3	170825920	A	G	1.49005e-15	1.01702
Lymphocyte count	rs7627511	3	171178037	C	G	2.11008e-12	0.983112
Lymphocyte count	rs77265382	3	185546150	T	C	1.17004e-12	0.967375
Lymphocyte count	rs68062772	3	195171795	G	A	6.6896e-13	1.01783
Lymphocyte count	rs2089979	3	196501413	G	A	4.10015e-72	0.966051
Lymphocyte count	rs10433875	4	38324007	T	C	2.6485e-167	1.06586
Lymphocyte count	rs1386623	4	38372043	T	G	7.62079e-235	1.0688
Lymphocyte count	rs6531656	4	38684201	T	C	3.58014e-84	1.05289
Lymphocyte count	rs73142294	4	40301624	T	C	7.50931e-12	1.01527
Lymphocyte count	rs2298850	4	72614267	C	G	1.66994e-11	0.985885
Lymphocyte count	rs4596195	4	80944816	A	G	9.47982e-33	0.98384
Lymphocyte count	rs17005891	4	83547862	A	G	4.42996e-43	0.975981
Lymphocyte count	rs1431545	4	90220659	T	C	5.0501e-25	1.02137
Lymphocyte count	rs113473633	4	103449131	G	A	4.29042e-39	0.920486
Lymphocyte count	rs2101975	4	106216667	G	A	6.9199e-45	0.973461
Lymphocyte count	rs881878	4	110836048	A	G	1.08993e-25	0.979322
Lymphocyte count	rs4834221	4	113073699	A	G	2.28981e-25	0.98012
Lymphocyte count	rs7681161	4	123501086	G	A	3.78007e-15	1.01643
Lymphocyte count	rs309375	4	123681156	A	C	7.83971e-23	1.01939
Lymphocyte count	rs4696314	4	153005716	C	T	9.33039e-14	1.01431
Lymphocyte count	rs13139571	4	156645513	A	C	1e-10	0.985745
Lymphocyte count	rs59755787	5	35750260	A	G	2.27002e-05	1.00904
Lymphocyte count	rs11567699	5	35859011	G	C	2.69774e-141	1.05585
Lymphocyte count	rs2548499	5	52072544	G	A	3.4898e-16	1.01917
Lymphocyte count	rs6889157	5	67503533	A	T	2.48028e-17	0.983319
Lymphocyte count	rs678393	5	72418309	G	T	2.32006e-12	0.984702
Lymphocyte count	rs2544920	5	100141374	T	A	6.85962e-13	1.01412
Lymphocyte count	rs114378220	5	110566360	T	C	9.18967e-24	0.962701
Lymphocyte count	rs4304077	5	124350034	A	G	8.19974e-17	1.01854
Lymphocyte count	rs78623258	5	130628103	G	A	7.81088e-17	1.02057
Lymphocyte count	rs20541	5	131995964	G	A	1.69981e-23	0.975853
Lymphocyte count	rs60580948	5	148340270	G	A	1.03999e-10	0.982341
Lymphocyte count	rs1862362	5	150530679	G	A	4.83949e-20	0.982639
Lymphocyte count	rs17054136	5	156472825	A	G	1.6099e-11	0.971276
Lymphocyte count	rs17055818	5	157969475	C	T	2.14981e-42	0.970711
Lymphocyte count	rs112824187	5	158265308	A	G	2.66011e-33	0.957962
Lymphocyte count	rs72841879	5	172006371	T	G	2.90001e-11	0.98076
Lymphocyte count	rs360017	5	173207353	G	A	1.69005e-20	0.979115
Lymphocyte count	rs4976642	5	176673068	A	T	3.44033e-22	1.02472
Lymphocyte count	rs72835315	6	231878	C	T	7.08924e-17	1.03568
Lymphocyte count	rs12203592	6	396321	T	C	1.36994e-30	1.02766
Lymphocyte count	rs872071	6	411064	G	A	6.10942e-38	1.02475
Lymphocyte count	rs9392840	6	6901582	T	C	5.26017e-30	1.02498
Lymphocyte count	rs9328393	6	6902939	A	C	5.73984e-31	1.02368
Lymphocyte count	rs61025394	6	7085817	A	G	1.07004e-11	0.984373
Lymphocyte count	rs1297770	6	7158225	T	G	4.92947e-23	1.02413
Lymphocyte count	rs16870458	6	10545728	A	G	2.71e-09	0.986492
Lymphocyte count	rs9470670	6	11988081	G	T	3.32966e-11	1.01741
Lymphocyte count	rs1267494	6	14716210	C	G	1.79019e-12	0.982935
Lymphocyte count	rs794794	6	15319305	G	T	1.49005e-14	0.984924
Lymphocyte count	rs78144291	6	20228226	C	T	1.69001e-10	1.04594
Lymphocyte count	rs73735248	6	21809195	T	C	7.43019e-19	1.0232
Lymphocyte count	rs113760175	6	22343592	A	G	7.31981e-22	1.03689
Lymphocyte count	rs2328765	6	23559114	G	C	5.12035e-16	0.984732
Lymphocyte count	rs6911302	6	24820052	C	A	1.22011e-36	0.976225
Lymphocyte count	rs2524108	6	31232451	G	C	7.8886e-121	0.951568
Lymphocyte count	rs2249742	6	31240721	T	C	0	1.08693
Lymphocyte count	rs34872474	6	31309257	G	A	4.05042e-11	0.976357
Lymphocyte count	rs34451538	6	31487454	A	G	1.98016e-43	0.925859
Lymphocyte count	rs2516482	6	31496569	G	A	4.14e-99	0.950525
Lymphocyte count	rs2229094	6	31540556	C	T	1.74181e-277	1.0802
Lymphocyte count	rs17201192	6	31786365	T	G	3.10027e-84	1.12963
Lymphocyte count	rs115378818	6	32301427	T	C	2.83988e-16	0.927397
Lymphocyte count	rs3763305	6	32369488	A	G	8.99912e-11	0.972491
Lymphocyte count	rs28366362	6	32565213	C	T	3.96004e-61	1.03262
Lymphocyte count	rs532749103	6	34204854	T	C	6.75927e-12	0.855311
Lymphocyte count	rs112540634	6	34623905	T	C	4.07005e-20	0.975128
Lymphocyte count	rs9380500	6	35266231	C	G	3.09029e-39	1.03301
Lymphocyte count	rs6931118	6	35620550	T	C	4.27957e-41	1.02727
Lymphocyte count	rs6917738	6	42025545	C	A	8.95983e-34	1.03518
Lymphocyte count	rs9395049	6	44792718	G	A	6.6696e-13	0.986522
Lymphocyte count	rs2294861	6	53136516	T	C	3.83972e-20	1.01921
Lymphocyte count	rs206916	6	90927728	C	T	1.89017e-29	0.977857
Lymphocyte count	rs72928038	6	90976768	A	G	4.24033e-41	0.967227
Lymphocyte count	rs58550282	6	106563272	A	G	1.85012e-17	1.02154
Lymphocyte count	rs6941160	6	108039018	A	G	2.44006e-21	0.975131
Lymphocyte count	rs12526696	6	108053364	A	G	6.06038e-44	1.03809
Lymphocyte count	rs13192476	6	109725154	A	G	5.50047e-11	0.986013
Lymphocyte count	rs12214623	6	113387068	T	C	1.93999e-15	0.98141
Lymphocyte count	rs472070	6	122714224	C	T	1.89017e-15	1.01591
Lymphocyte count	rs6926219	6	122720806	A	G	2.22998e-45	1.02718
Lymphocyte count	rs1936807	6	127448249	G	C	6.25029e-14	1.01427
Lymphocyte count	rs6569648	6	130349119	T	C	2.5698e-17	1.0189
Lymphocyte count	rs2327531	6	135048564	G	A	9.92887e-13	1.01675
Lymphocyte count	rs1871859	6	151898506	T	C	1.6099e-11	1.01954
Lymphocyte count	rs17710008	6	153043035	A	G	4.45041e-17	1.02082
Lymphocyte count	rs6936325	6	159432659	A	G	2.39001e-13	0.956166
Lymphocyte count	rs9460100	6	170583022	C	T	0.125869	1.02661
Lymphocyte count	rs4719654	7	2760008	C	G	4.78961e-12	0.986718
Lymphocyte count	rs6955702	7	3157702	G	A	3.3597e-31	0.97797
Lymphocyte count	rs2347784	7	6524843	G	C	6.95024e-39	1.02851
Lymphocyte count	rs2282867	7	14015318	A	T	1.33998e-20	0.980548
Lymphocyte count	rs13242809	7	22746564	A	T	1.79019e-28	0.976738
Lymphocyte count	rs212857	7	26730200	A	C	6.27004e-10	1.01344
Lymphocyte count	rs4719885	7	27185723	G	C	1.38995e-17	1.01918
Lymphocyte count	rs2189965	7	28172014	T	C	2.78997e-25	0.975975
Lymphocyte count	rs2710804	7	36084529	C	T	1.63005e-12	1.0139
Lymphocyte count	rs60600003	7	37382465	G	T	1.18005e-20	1.02994
Lymphocyte count	rs3735485	7	45009341	G	A	3.55959e-63	1.04536
Lymphocyte count	rs150640087	7	50444152	T	G	1.85012e-11	1.05291
Lymphocyte count	rs10234816	7	70144848	C	T	6.00067e-15	0.98065
Lymphocyte count	rs576901188	7	92090794	T	G	1.03992e-11	0.872607
Lymphocyte count	rs10230506	7	92471518	A	T	2.86022e-16	1.02138
Lymphocyte count	rs6465750	7	99235522	T	C	6.6896e-23	1.03773
Lymphocyte count	rs9920	7	116200092	C	T	2.14981e-21	1.02983
Lymphocyte count	rs62621812	7	127015083	A	G	2.73024e-16	1.05759
Lymphocyte count	rs2347694	7	134380776	A	G	3.91021e-17	0.98205
Lymphocyte count	rs62485905	7	138741586	T	C	1.97015e-20	0.982456
Lymphocyte count	rs62492368	7	150537635	A	G	5.14991e-20	1.01905
Lymphocyte count	rs28588745	8	10647044	T	A	1.24997e-21	1.0227
Lymphocyte count	rs56094005	8	21769432	G	A	1.6099e-17	0.960691
Lymphocyte count	rs2313571	8	22789184	T	C	1.80011e-17	1.01703
Lymphocyte count	rs1812594	8	25287397	C	T	2.02023e-15	1.01866
Lymphocyte count	rs12677454	8	30240549	A	G	1.18005e-12	0.986414
Lymphocyte count	rs72638986	8	41549491	A	G	2.42997e-24	0.947848
Lymphocyte count	rs4737010	8	41630447	A	G	2.47002e-32	1.02718
Lymphocyte count	rs894885	8	72908283	T	G	3.12033e-17	0.981348
Lymphocyte count	rs13258410	8	78924203	C	T	8.84912e-13	0.986058
Lymphocyte count	rs16939607	8	79013333	A	G	8.07979e-25	0.972738
Lymphocyte count	rs2919917	8	79657263	C	T	3.79315e-116	1.05122
Lymphocyte count	rs117554445	8	79717337	C	A	2.71019e-23	1.10984
Lymphocyte count	rs4739140	8	79753010	T	C	4.96021e-28	0.978666
Lymphocyte count	rs11992182	8	79766499	A	C	5.64937e-18	1.01866
Lymphocyte count	rs118026302	8	90995426	T	C	1.35988e-18	1.15524
Lymphocyte count	rs56394994	8	101381034	G	C	2.49977e-22	1.02721
Lymphocyte count	rs1264593	8	102471269	T	G	2.14981e-14	1.01471
Lymphocyte count	rs2957471	8	106259517	C	T	7.39946e-12	1.01575
Lymphocyte count	rs10956401	8	129002419	A	G	5.0501e-37	0.97498
Lymphocyte count	rs7007986	8	142217115	A	G	8.49963e-28	0.978239
Lymphocyte count	rs7852825	9	20903287	A	G	1.38998e-09	1.01169
Lymphocyte count	rs3731211	9	21986847	A	T	5.14044e-95	1.04456
Lymphocyte count	rs6475611	9	22151139	A	G	2.48028e-78	0.952871
Lymphocyte count	rs11541908	9	35705759	A	G	4.92947e-22	1.02063
Lymphocyte count	rs2807303	9	82187095	A	G	2.78997e-27	1.02188
Lymphocyte count	rs296887	9	86595070	T	C	2.49e-29	0.975963
Lymphocyte count	rs2418130	9	113830547	T	C	6.09958e-11	0.986948
Lymphocyte count	rs3761846	9	123689597	T	C	6.26037e-27	1.02071
Lymphocyte count	rs10985915	9	126018715	G	A	6.89922e-14	0.977656
Lymphocyte count	rs2427964	9	136931957	C	T	6.24022e-11	1.01382
Lymphocyte count	rs117125309	9	139925983	A	G	2.66011e-25	1.09473
Lymphocyte count	rs7047770	9	139930945	A	G	2.5698e-40	1.02776
Lymphocyte count	rs61839660	10	6094697	T	C	1.83021e-40	0.958408
Lymphocyte count	rs3118469	10	6101129	T	A	1.50003e-45	1.02963
Lymphocyte count	rs7921238	10	14951705	C	T	1.65997e-11	0.985949
Lymphocyte count	rs10828725	10	25218243	T	G	1.29003e-59	0.968446
Lymphocyte count	rs113442503	10	26792144	A	G	5.35057e-12	1.09755
Lymphocyte count	rs2091084	10	30492267	C	T	4.07005e-12	1.01401
Lymphocyte count	rs78908135	10	44858868	G	C	8.65964e-16	0.975131
Lymphocyte count	rs4948492	10	63719739	T	C	5.68984e-28	0.978321
Lymphocyte count	rs10995312	10	64566572	C	T	6.23017e-20	1.02644
Lymphocyte count	rs10159477	10	71099888	A	G	3.53997e-11	0.982521
Lymphocyte count	rs35947132	10	72360387	A	G	2.93968e-38	1.0649
Lymphocyte count	rs10823631	10	72625741	G	A	3.11028e-17	0.983133
Lymphocyte count	rs2249989	10	73105421	G	C	6.12069e-24	0.977654
Lymphocyte count	rs748113	10	73508791	C	T	1.53003e-65	0.966301
Lymphocyte count	rs1108618	10	81043743	G	A	2.89001e-08	1.0111
Lymphocyte count	rs1878036	10	82280137	G	T	1.43001e-10	1.01518
Lymphocyte count	rs34664889	10	94515203	A	C	2.47002e-15	1.0206
Lymphocyte count	rs2077218	10	96071561	A	G	1.26999e-12	1.01601
Lymphocyte count	rs41317270	10	98369755	T	C	9.81974e-14	0.9817
Lymphocyte count	rs61863767	10	99084426	T	C	3.16009e-12	1.01353
Lymphocyte count	rs603424	10	102075479	A	G	2.77971e-16	1.02066
Lymphocyte count	rs6585256	10	115746551	C	A	4.58036e-15	0.98309
Lymphocyte count	rs7071131	10	121026712	G	A	3.85035e-16	0.984093
Lymphocyte count	rs10794175	10	126358073	T	G	2.49977e-26	0.978972
Lymphocyte count	rs4758633	11	219538	G	A	0.118741	1.00324
Lymphocyte count	rs7945319	11	405197	A	G	9.70957e-12	1.01362
Lymphocyte count	rs117739035	11	408174	T	G	5.41003e-09	0.969443
Lymphocyte count	rs61867141	11	1874892	A	G	1.36993e-11	0.983018
Lymphocyte count	rs4756265	11	36078171	G	A	2.25996e-24	1.01973
Lymphocyte count	rs934177	11	44612714	G	C	2.81968e-13	0.985897
Lymphocyte count	rs55753183	11	60789643	C	A	3.69999e-14	0.985007
Lymphocyte count	rs74679312	11	62194434	G	A	2.27982e-13	1.03176
Lymphocyte count	rs146047330	11	64392244	T	C	1.53993e-20	1.19436
Lymphocyte count	rs12789028	11	65326154	A	G	1.10994e-11	0.983784
Lymphocyte count	rs11224309	11	100463238	G	C	2.36974e-33	0.962543
Lymphocyte count	rs1111890	11	100501571	G	C	1.29987e-29	1.02243
Lymphocyte count	rs4988135	11	108205565	C	T	1.51985e-15	1.06697
Lymphocyte count	rs10750139	11	119065709	C	G	4.90004e-19	0.983224
Lymphocyte count	rs58432776	11	122514281	A	C	5.12035e-63	1.03332
Lymphocyte count	rs36020612	11	123344435	T	C	2.05022e-17	1.02087
Lymphocyte count	rs34038797	12	740009	G	C	9.44061e-23	0.9809
Lymphocyte count	rs4149584	12	6442643	T	C	8.43995e-09	1.0443
Lymphocyte count	rs2284344	12	6445329	C	G	1.22999e-36	0.976169
Lymphocyte count	rs12296430	12	6503500	C	G	1.1995e-137	1.0639
Lymphocyte count	rs12425441	12	6506390	G	A	3.3597e-55	1.03472
Lymphocyte count	rs10844706	12	9910132	A	C	4.25598e-270	1.07115
Lymphocyte count	rs3176792	12	9911087	T	A	6.64049e-27	0.96422
Lymphocyte count	rs3136559	12	9916640	T	C	8.531e-246	0.931486
Lymphocyte count	rs61923561	12	12521151	A	C	5.19039e-28	0.909129
Lymphocyte count	rs4763832	12	12622136	G	A	5.42001e-11	0.987415
Lymphocyte count	rs34325	12	12877692	C	T	6.14045e-41	0.974862
Lymphocyte count	rs7134738	12	26358170	C	T	1.22999e-15	0.984282
Lymphocyte count	rs6487544	12	26438732	G	C	7.1105e-12	1.01404
Lymphocyte count	rs11168249	12	48208368	C	T	6.03949e-24	0.980702
Lymphocyte count	rs1793911	12	48387057	C	G	1.72982e-15	1.0152
Lymphocyte count	rs7486636	12	49026996	A	G	1.05999e-16	0.983034
Lymphocyte count	rs7138945	12	50539419	G	T	4.62999e-10	1.01234
Lymphocyte count	rs1131017	12	56435929	G	C	9.75888e-13	1.01373
Lymphocyte count	rs7979430	12	101870804	A	G	2.49e-12	1.01358
Lymphocyte count	rs17041439	12	101873240	C	A	2.11008e-23	1.04179
Lymphocyte count	rs3184504	12	111884608	C	T	0	0.913436
Lymphocyte count	rs72650673	12	111885310	A	G	6.64003e-09	1.13979
Lymphocyte count	rs6488868	12	123799974	G	A	2.84971e-32	0.974916
Lymphocyte count	rs9863	12	124421453	C	T	5.00956e-25	0.97936
Lymphocyte count	rs118160033	12	133320136	A	T	2.35999e-09	0.971408
Lymphocyte count	rs76428106	13	28604007	C	T	5.49035e-13	1.06483
Lymphocyte count	rs9533100	13	42996548	T	G	1.3499e-26	0.979945
Lymphocyte count	rs1175396	13	45491899	T	C	1.51985e-12	1.02589
Lymphocyte count	rs11839271	13	48976673	T	C	2.41991e-14	0.984343
Lymphocyte count	rs2812238	13	51300278	C	T	9.70063e-22	1.02582
Lymphocyte count	rs7324708	13	74599874	A	G	3.2802e-19	0.979757
Lymphocyte count	rs77919370	13	74707430	A	G	3.39e-86	1.05363
Lymphocyte count	rs7326773	13	78354651	G	A	1.61998e-10	1.02011
Lymphocyte count	rs7333277	13	110900793	A	G	1.94985e-11	0.987132
Lymphocyte count	rs6602909	13	114551993	C	T	6.5298e-11	1.0139
Lymphocyte count	rs113183368	13	114768904	G	C	3.72992e-18	0.960551
Lymphocyte count	rs9590390	13	114920867	A	G	2.51015e-46	1.03058
Lymphocyte count	rs45528934	14	23793305	T	C	1.85012e-15	0.979677
Lymphocyte count	rs57075379	14	35577801	G	A	9.54993e-34	0.969844
Lymphocyte count	rs696	14	35871093	T	C	4.93969e-38	1.02568
Lymphocyte count	rs10142607	14	69181422	T	G	2.25996e-15	0.978902
Lymphocyte count	rs72731535	14	69237902	A	G	2.9902e-12	1.01745
Lymphocyte count	rs9323612	14	75968608	G	A	1.05003e-41	0.973014
Lymphocyte count	rs11499034	14	81972441	C	T	1.17001e-10	0.949531
Lymphocyte count	rs10145277	14	99793449	A	T	3.19007e-14	0.985249
Lymphocyte count	rs8017944	14	103320048	G	T	0.000535994	1.03654
Lymphocyte count	rs11635288	15	39270328	C	G	1.13999e-09	1.01172
Lymphocyte count	rs11634257	15	40388492	A	T	1.18987e-12	1.01536
Lymphocyte count	rs139974673	15	44027885	C	T	1.89017e-19	1.05559
Lymphocyte count	rs60695341	15	51010271	T	C	7.5405e-15	0.981691
Lymphocyte count	rs7161799	15	58770523	T	C	2.78997e-21	1.0347
Lymphocyte count	rs12439212	15	66891088	T	C	3.80996e-10	1.01205
Lymphocyte count	rs149453951	15	69583434	T	C	4.04017e-13	1.04982
Lymphocyte count	rs34025077	15	70033578	G	A	1.24997e-25	0.967726
Lymphocyte count	rs8025626	15	70631100	A	G	2.97002e-10	1.01243
Lymphocyte count	rs12148425	15	75354972	C	T	6.82025e-11	1.01367
Lymphocyte count	rs3926279	15	81599443	G	A	4.16965e-20	1.03097
Lymphocyte count	rs2672083	15	81878851	C	A	1.51008e-11	1.01539
Lymphocyte count	rs1075619	15	83781474	C	T	6.48037e-14	1.01728
Lymphocyte count	rs187856913	15	90555181	A	G	6.24022e-22	1.0494
Lymphocyte count	rs28539372	15	91021412	A	T	3.37987e-78	1.03878
Lymphocyte count	rs1677490	16	9028541	C	G	1.24997e-11	1.01603
Lymphocyte count	rs248831	16	11281218	A	G	1.23994e-14	0.983098
Lymphocyte count	rs11643225	16	24046655	T	G	4.16006e-14	0.969551
Lymphocyte count	rs34518080	16	30393147	A	C	9.6801e-06	0.977481
Lymphocyte count	rs12716977	16	30482803	C	T	4.59198e-181	1.0565
Lymphocyte count	rs3747481	16	30666367	T	C	1.26008e-33	0.974135
Lymphocyte count	rs11644125	16	57058974	T	C	6.36063e-11	0.987325
Lymphocyte count	rs7192652	16	57075180	G	A	4.32016e-31	1.02247
Lymphocyte count	rs117556162	16	67680806	A	G	3.30979e-27	1.04547
Lymphocyte count	rs12935567	16	75204443	C	T	1.51985e-13	1.01424
Lymphocyte count	rs2738744	16	78558239	G	A	9.30036e-13	1.01544
Lymphocyte count	rs247826	16	84582965	T	C	1.18987e-63	1.03941
Lymphocyte count	rs12447180	16	88517722	C	T	1.59001e-12	1.01506
Lymphocyte count	rs202099525	16	88788037	A	G	3.25013e-11	0.807198
Lymphocyte count	rs8052370	16	88837298	T	C	5.81969e-25	0.979193
Lymphocyte count	rs112111542	17	2190386	C	T	8.20918e-32	0.963073
Lymphocyte count	rs6502555	17	2729652	C	T	9.25977e-38	1.02936
Lymphocyte count	rs12950923	17	2868935	C	T	2.22024e-18	1.02319
Lymphocyte count	rs17762452	17	2883588	A	C	7.15978e-29	0.977656
Lymphocyte count	rs34230287	17	4613630	T	C	2.55976e-42	1.03076
Lymphocyte count	rs9895848	17	4738958	T	C	2.77971e-36	0.974185
Lymphocyte count	rs8081264	17	7235316	C	G	1.3499e-12	0.983846
Lymphocyte count	rs72553883	17	16843729	T	G	1.17004e-18	0.883466
Lymphocyte count	rs34557412	17	16852187	G	A	2.07014e-40	0.855714
Lymphocyte count	rs2297508	17	17715317	G	C	2.19988e-27	0.977818
Lymphocyte count	rs7405847	17	19423617	C	T	5.50047e-19	0.982614
Lymphocyte count	rs3809789	17	27955761	A	G	3.30979e-18	0.983656
Lymphocyte count	rs2228015	17	38715186	C	T	6.29071e-25	0.948569
Lymphocyte count	rs112401631	17	38764524	A	T	1.10002e-24	0.931508
Lymphocyte count	rs13306780	17	42329004	C	A	1.20005e-17	1.01808
Lymphocyte count	rs12600858	17	57504920	A	G	5.93062e-17	0.98128
Lymphocyte count	rs1295927	17	57929535	G	A	3.83972e-32	0.977763
Lymphocyte count	rs763333	17	65087308	C	G	6.3797e-11	0.987703
Lymphocyte count	rs16978167	17	72673667	T	A	2.75994e-26	1.02467
Lymphocyte count	rs147104235	17	72759559	G	C	8.27942e-12	1.33691
Lymphocyte count	rs12952376	17	73043337	T	C	3.08035e-23	0.979908
Lymphocyte count	rs2247856	17	74381555	A	G	2.11983e-29	0.978389
Lymphocyte count	rs12940709	17	76258663	G	A	1.13006e-12	1.01667
Lymphocyte count	rs8081627	17	76439837	G	T	9.91996e-09	1.01588
Lymphocyte count	rs8096327	18	12887750	G	A	1.59001e-10	0.987443
Lymphocyte count	rs3851820	18	20461322	T	A	7.37055e-16	0.982602
Lymphocyte count	rs77551289	18	60788745	G	A	2.06015e-13	0.976603
Lymphocyte count	rs4940572	18	60826343	A	G	1.17004e-16	1.02356
Lymphocyte count	rs187971642	18	60880701	C	T	1.35988e-21	0.885449
Lymphocyte count	rs73498309	18	77253003	T	C	1.77011e-16	1.02805
Lymphocyte count	rs72982400	19	304879	C	A	7.07946e-11	1.01445
Lymphocyte count	rs4807440	19	1026477	T	G	1.65997e-12	1.01481
Lymphocyte count	rs11669443	19	1109215	A	G	5.37032e-33	1.02806
Lymphocyte count	rs115605487	19	1167528	T	C	1.63983e-11	1.08862
Lymphocyte count	rs2082498	19	1170823	C	T	6.42999e-10	0.986447
Lymphocyte count	rs76224134	19	1172639	T	G	1.53003e-21	0.916027
Lymphocyte count	rs3746072	19	3179884	T	G	1.22999e-12	0.918594
Lymphocyte count	rs413141	19	6675989	G	A	1.40994e-21	1.02699
Lymphocyte count	rs62111672	19	7415064	A	G	4.69029e-31	1.06487
Lymphocyte count	rs5498	19	10395683	G	A	6.05341e-107	0.957359
Lymphocyte count	rs35251378	19	10459969	A	G	4.36014e-90	1.0446
Lymphocyte count	rs34536443	19	10463118	C	G	1.72982e-52	1.0767
Lymphocyte count	rs56252104	19	13123188	T	C	3.12033e-18	1.0191
Lymphocyte count	rs895819	19	13947292	C	T	2.18978e-73	1.03757
Lymphocyte count	rs56209154	19	15565646	A	G	2.92011e-13	0.949762
Lymphocyte count	rs142945276	19	15568123	A	G	8.87994e-10	1.06577
Lymphocyte count	rs116968049	19	15593825	G	A	2.93968e-14	0.963624
Lymphocyte count	rs569022307	19	15653669	C	T	6.99037e-20	0.86705
Lymphocyte count	rs8102266	19	16435233	G	C	4.30031e-14	0.977344
Lymphocyte count	rs7251806	19	16499569	T	C	2.32006e-81	0.887645
Lymphocyte count	rs2375636	19	17660608	A	G	1.40994e-20	1.02829
Lymphocyte count	rs12981683	19	18114000	T	C	1.00995e-14	0.981608
Lymphocyte count	rs8103992	19	19665643	C	A	5.49035e-13	0.982938
Lymphocyte count	rs4530278	19	33752994	T	G	5.23962e-18	1.01729
Lymphocyte count	rs731839	19	33899065	A	G	2.07014e-13	0.985172
Lymphocyte count	rs73933237	19	40783728	T	C	1.16011e-13	1.02811
Lymphocyte count	rs541112270	19	42516376	A	G	0.910019	1.01304
Lymphocyte count	rs541112270	19	42516380	G	A	0.512012	0.995
Lymphocyte count	rs4760	19	44153100	G	A	3.78966e-14	0.980144
Lymphocyte count	rs61387190	19	44260929	T	C	5.81032e-34	1.03211
Lymphocyte count	rs3745150	19	45385759	C	G	1.69005e-11	0.986824
Lymphocyte count	rs55665939	19	46849446	G	A	3.1703e-14	1.01577
Lymphocyte count	rs61751862	19	49132867	C	G	1.9602e-24	0.903466
Lymphocyte count	rs8102492	19	49140809	C	A	6.09958e-16	0.981059
Lymphocyte count	rs1010103	19	49461211	G	T	3.2802e-13	1.02181
Lymphocyte count	rs3865444	19	51727962	A	C	1.05003e-32	0.976245
Lymphocyte count	rs2070745	19	52249947	G	C	3.94003e-16	0.983648
Lymphocyte count	rs78487206	19	55347738	T	G	9.12011e-11	0.980957
Lymphocyte count	rs11667653	19	57101876	T	C	1.83992e-13	0.98204
Lymphocyte count	rs34952318	20	11177055	A	G	1.10994e-14	0.96594
Lymphocyte count	rs1997797	20	31387954	G	C	4.44017e-19	1.01717
Lymphocyte count	rs8120315	20	35604037	C	A	3.27002e-09	0.986011
Lymphocyte count	rs6093370	20	39221983	T	C	1.38007e-16	1.03265
Lymphocyte count	rs34753522	20	39278391	C	T	1.26009e-20	1.01908
Lymphocyte count	rs968478	20	47339742	G	A	3.11028e-14	1.01484
Lymphocyte count	rs1060402	20	49205095	A	G	6.57961e-23	0.981289
Lymphocyte count	rs62229760	20	50068744	G	A	3.57002e-10	1.01206
Lymphocyte count	rs163803	20	57580068	C	T	1.9002e-11	0.97434
Lymphocyte count	rs259981	20	57748369	A	T	3.91021e-42	0.973259
Lymphocyte count	rs259958	20	57828583	A	C	7.0194e-32	0.977894
Lymphocyte count	rs78388920	20	62713852	A	C	9.28966e-11	1.02935
Lymphocyte count	rs1997577	21	16371102	T	A	1.66001e-07	0.986346
Lymphocyte count	rs220262	21	43482046	A	T	2.80996e-12	0.986614
Lymphocyte count	rs1893592	21	43855067	C	A	2.1301e-12	1.01476
Lymphocyte count	rs189511080	21	46302952	A	G	1.53e-10	0.899324
Lymphocyte count	rs5030672	21	46309312	A	G	3.27997e-09	0.939098
Lymphocyte count	rs2012714	22	19977647	T	C	1.3499e-22	1.0207
Lymphocyte count	rs131444	22	24109550	C	T	3.36001e-08	1.01875
Lymphocyte count	rs62237617	22	28761148	T	C	4.71954e-21	1.20785
Lymphocyte count	rs5752754	22	28925542	A	T	2.87012e-27	1.03176
Lymphocyte count	rs5762813	22	29203314	T	C	2.99999e-09	0.985667
Lymphocyte count	rs140120	22	30138548	C	T	8.18088e-46	0.973103
Lymphocyte count	rs4823073	22	30512258	A	G	2.45019e-74	1.0353
Lymphocyte count	rs62237815	22	31993652	G	T	8.05935e-11	0.977413
Lymphocyte count	rs713909	22	39532420	C	G	5.31986e-49	0.971763
Lymphocyte count	rs878756	22	40814500	C	T	8.48008e-12	1.0138
Lymphocyte count	rs12484074	22	41752747	A	G	2.83988e-39	1.03051
Lymphocyte count	rs62241216	22	50744821	G	A	3.87998e-10	0.987663
Monocyte count	rs2993481	1	2973433	T	A	1.54989e-17	1.0212
Monocyte count	rs79412885	1	9241839	A	G	2.96006e-23	1.03747
Monocyte count	rs6540991	1	9718087	C	T	1.18987e-28	0.97758
Monocyte count	rs11121529	1	10271688	G	C	3.29003e-26	1.03174
Monocyte count	rs284324	1	10724236	A	G	5.94019e-27	1.02142
Monocyte count	rs11247913	1	26648551	C	G	5.68984e-32	1.0261
Monocyte count	rs74063836	1	27844146	G	A	1.90998e-09	0.979374
Monocyte count	rs41284294	1	28206250	C	T	1.00995e-17	1.08313
Monocyte count	rs7555715	1	31183812	A	C	6.34016e-11	1.01282
Monocyte count	rs6704011	1	37917469	C	G	2.11982e-18	0.975461
Monocyte count	rs35267671	1	38397369	T	C	8.13992e-10	1.01174
Monocyte count	rs77046911	1	41330726	T	C	3.22033e-22	1.02948
Monocyte count	rs114530232	1	43424051	G	A	1.81009e-28	0.972633
Monocyte count	rs2251804	1	43917409	C	T	1.27997e-12	1.01356
Monocyte count	rs576650	1	53327207	T	C	4.46992e-18	1.01677
Monocyte count	rs590041	1	54742471	C	T	4.85959e-17	0.984077
Monocyte count	rs7547019	1	56526047	A	G	1.31009e-14	1.01549
Monocyte count	rs7516441	1	60140247	A	G	4.07005e-13	1.0222
Monocyte count	rs1933295	1	62107021	G	A	1.7398e-25	0.975915
Monocyte count	rs11208700	1	66133443	T	A	1.45011e-12	0.986282
Monocyte count	rs41313381	1	79411968	A	C	8.84912e-16	1.04396
Monocyte count	rs12118443	1	90038588	A	G	4.00037e-22	0.982133
Monocyte count	rs150649461	1	92925654	C	G	0	1.51959
Monocyte count	rs184721335	1	92981236	G	T	1.46016e-20	0.871577
Monocyte count	rs2785610	1	93508182	A	G	1.93197e-106	1.05241
Monocyte count	rs4970784	1	110370456	T	A	3.65006e-20	0.982775
Monocyte count	rs17608459	1	110435328	A	G	6.9199e-22	1.03056
Monocyte count	rs333947	1	110470764	A	G	2.21004e-44	1.03754
Monocyte count	rs1370297	1	118156053	A	G	5.00034e-27	1.0271
Monocyte count	rs6698495	1	150564476	C	T	1.36145e-136	0.954425
Monocyte count	rs11204682	1	150595537	T	G	2.13796e-227	0.929853
Monocyte count	rs11807526	1	151115997	C	A	0.193144	0.996652
Monocyte count	rs3795391	1	153363105	C	T	1.31009e-16	1.02435
Monocyte count	rs11265613	1	154418415	C	T	1.02e-20	1.01785
Monocyte count	rs3790461	1	156469364	A	G	1.72982e-15	1.01822
Monocyte count	rs2022003	1	158586966	T	A	5.41003e-16	1.01695
Monocyte count	rs2814778	1	159174683	C	T	1e-11	0.876581
Monocyte count	rs12075	1	159175354	A	G	1.54989e-46	1.0274
Monocyte count	rs34599082	1	159175494	T	C	8.84097e-36	0.902566
Monocyte count	rs13962	1	159175527	A	G	3.29003e-11	0.983495
Monocyte count	rs35674644	1	161592226	T	A	0.0139139	1.00479
Monocyte count	rs2142760	1	169577333	G	A	8.41008e-19	0.983365
Monocyte count	rs4987353	1	169666987	A	G	1.93019e-27	0.978352
Monocyte count	rs10489182	1	169710669	G	A	8.65964e-27	1.02571
Monocyte count	rs3795503	1	180905694	T	C	1.67996e-20	0.981287
Monocyte count	rs7364556	1	185401229	C	T	2.08978e-32	1.02501
Monocyte count	rs12035565	1	203649878	T	C	8.26038e-11	0.979729
Monocyte count	rs1668874	1	205235781	G	A	2.52e-12	1.02027
Monocyte count	rs9438393	1	205782718	G	A	8.45084e-26	1.02014
Monocyte count	rs7522307	1	207998783	C	G	4.36014e-16	0.976992
Monocyte count	rs6702347	1	212612911	A	C	2.14981e-27	1.02244
Monocyte count	rs2784259	1	221032324	T	A	3.22033e-14	1.01519
Monocyte count	rs1335927	1	221136642	T	C	1.50003e-18	1.0168
Monocyte count	rs113292043	1	223231657	T	C	5.45004e-11	0.975521
Monocyte count	rs2615061	1	225895806	A	G	1.17004e-21	0.972563
Monocyte count	rs79855325	1	234728942	C	T	1.43001e-08	1.01986
Monocyte count	rs4626924	1	234909298	T	C	8.19974e-22	0.98182
Monocyte count	rs115441532	1	235097741	C	G	1.11995e-13	0.977618
Monocyte count	rs72632294	1	235113008	A	G	4.38026e-15	0.962707
Monocyte count	rs12402243	1	235431792	C	A	8.95983e-16	0.985099
Monocyte count	rs6429432	1	236107241	C	A	6.29506e-156	0.923438
Monocyte count	rs6429439	1	243993530	T	A	3.51965e-12	1.01943
Monocyte count	rs61165644	1	244487940	G	A	2.59e-22	0.973943
Monocyte count	rs4335411	1	249191706	A	G	5.51061e-13	0.982738
Monocyte count	rs2630709	2	8445160	T	A	1.08993e-17	1.01615
Monocyte count	rs7572278	2	8563029	A	T	3.44033e-20	1.02192
Monocyte count	rs2059427	2	12893977	T	C	3.48017e-25	1.02035
Monocyte count	rs1430058	2	16684487	T	C	1.81999e-08	0.989126
Monocyte count	rs10180416	2	24677866	C	T	7.30971e-11	1.01229
Monocyte count	rs6753534	2	27752871	T	C	8.58025e-12	1.01299
Monocyte count	rs4952073	2	31457981	C	T	4.66982e-23	1.02068
Monocyte count	rs146859437	2	31470440	C	G	7.53009e-21	0.869503
Monocyte count	rs184409696	2	31476771	C	G	3.69999e-31	1.14638
Monocyte count	rs1038822	2	43738173	C	T	2.39994e-13	0.985133
Monocyte count	rs2345626	2	46067440	C	T	2.63027e-18	1.01938
Monocyte count	rs2595205	2	46194216	C	T	8.04081e-13	1.01581
Monocyte count	rs13013483	2	64923311	T	C	9.66051e-18	1.0188
Monocyte count	rs34338164	2	68615546	C	A	1.13006e-21	0.909328
Monocyte count	rs61758703	2	69040504	A	G	8.34065e-27	1.13059
Monocyte count	rs150449635	2	111752151	C	T	4.24033e-97	1.15055
Monocyte count	rs3789087	2	111791653	T	C	2.14981e-59	0.959607
Monocyte count	rs3789069	2	111807027	T	C	1.22011e-11	0.985308
Monocyte count	rs6734942	2	111910694	T	C	9.79941e-39	0.975153
Monocyte count	rs116951780	2	136567154	T	C	6.10942e-14	1.17982
Monocyte count	rs12691874	2	136880474	A	G	1.99986e-13	0.98624
Monocyte count	rs7574456	2	136890059	T	C	5.19996e-80	0.960543
Monocyte count	rs16858573	2	143875725	C	T	8.86952e-12	0.980803
Monocyte count	rs140397066	2	144162105	G	A	4.1096e-19	0.894126
Monocyte count	rs13032786	2	148803672	G	C	2.49e-23	1.02051
Monocyte count	rs1143676	2	182395345	A	G	7.45075e-39	0.974508
Monocyte count	rs13003334	2	219124921	A	T	1.72982e-31	1.02226
Monocyte count	rs7580095	2	220058272	G	A	1.18005e-15	1.01573
Monocyte count	rs2304336	2	225750861	T	C	7.74997e-59	0.959382
Monocyte count	rs11676298	2	227291731	G	C	1.22999e-26	1.02566
Monocyte count	rs4077980	2	237781193	A	G	1.35988e-16	1.01771
Monocyte count	rs34236350	2	241568326	T	C	8.43918e-38	0.968279
Monocyte count	rs869785	3	24347800	C	T	3.97009e-18	0.982943
Monocyte count	rs6791946	3	37993376	G	T	4.71954e-13	1.01993
Monocyte count	rs3732378	3	39307162	A	G	1.06906e-108	1.05606
Monocyte count	rs73069356	3	41752845	A	G	3.07001e-09	0.984107
Monocyte count	rs2228467	3	42906116	C	T	0	1.17006
Monocyte count	rs1366046	3	42908775	C	A	2.14783e-201	0.943668
Monocyte count	rs6798398	3	46194638	T	C	1.51008e-33	1.02346
Monocyte count	rs182089148	3	46354444	T	C	6.07995e-25	0.858617
Monocyte count	rs140058837	3	46354619	G	A	9.72971e-63	1.09101
Monocyte count	rs112313229	3	46364860	A	G	6.64049e-36	1.05895
Monocyte count	rs200491743	3	46399764	A	T	4.02004e-09	0.776101
Monocyte count	rs2213290	3	46406367	T	C	1.10994e-75	1.03623
Monocyte count	rs2187674	3	46444405	T	C	6.6696e-12	1.01336
Monocyte count	rs113010081	3	46457412	C	T	5.01996e-08	0.982698
Monocyte count	rs13081778	3	46953721	G	A	6.46994e-20	1.01899
Monocyte count	rs55890339	3	72386266	T	C	3.98015e-17	1.01947
Monocyte count	rs62262391	3	123105119	T	C	5.7306e-30	0.97484
Monocyte count	rs6765865	3	124298006	G	C	1.61001e-10	0.987367
Monocyte count	rs11920905	3	126267107	A	G	1.50003e-11	1.01437
Monocyte count	rs10934850	3	127886957	A	G	0.000197002	1.01075
Monocyte count	rs59810826	3	128129040	C	T	4.75992e-27	1.04051
Monocyte count	rs2734037	3	128308884	T	C	0	1.08225
Monocyte count	rs112097551	3	128322617	A	G	1.99022e-26	1.34959
Monocyte count	rs116026278	3	128323904	T	C	5.70952e-18	1.07163
Monocyte count	rs55683935	3	128349376	G	T	8.41395e-134	0.886475
Monocyte count	rs34198449	3	128381270	A	G	0	0.916456
Monocyte count	rs9819371	3	141206800	T	C	1.40994e-12	0.97337
Monocyte count	rs6440013	3	141304571	G	A	8.80035e-30	0.978468
Monocyte count	rs6440053	3	141659512	A	T	1.29003e-12	0.981892
Monocyte count	rs16831133	3	159923576	C	T	2.1301e-12	0.986516
Monocyte count	rs7633965	3	168864643	C	A	8.35026e-12	1.02532
Monocyte count	rs231988	3	172276979	C	T	4.79954e-19	1.0261
Monocyte count	rs4686904	3	187438522	T	C	2.74031e-14	0.985255
Monocyte count	rs12485444	3	188135783	A	T	6.31975e-34	0.976792
Monocyte count	rs7626444	3	196504902	C	G	5.72005e-52	0.971696
Monocyte count	rs66519732	4	6990569	G	C	2.32006e-39	0.947986
Monocyte count	rs2711981	4	39039258	T	C	1.59001e-27	0.978632
Monocyte count	rs278981	4	40428010	C	T	5.0501e-15	1.01741
Monocyte count	rs723585	4	55503194	G	A	9.42975e-19	0.983594
Monocyte count	rs2282679	4	72608383	G	T	2.32001e-10	0.986977
Monocyte count	rs61688633	4	74937101	G	A	1.66994e-13	1.01455
Monocyte count	rs4975148	4	79565004	T	C	1.50003e-17	0.981657
Monocyte count	rs4566648	4	84159219	G	T	8.13954e-38	0.974924
Monocyte count	rs141936164	4	103401723	G	A	2.28981e-21	0.981519
Monocyte count	rs7699743	4	105969701	T	C	1.29003e-13	0.985559
Monocyte count	rs62343137	4	145885961	C	G	3.94003e-23	0.980975
Monocyte count	rs2059489	4	153002784	A	G	1.36994e-12	0.98661
Monocyte count	rs7687559	4	154385925	C	G	1.58016e-12	1.01369
Monocyte count	rs964751	5	17399882	T	C	1.38998e-10	0.987802
Monocyte count	rs116619972	5	32214314	A	G	6.72977e-12	0.960541
Monocyte count	rs186272630	5	35476470	T	G	7.78933e-22	0.851946
Monocyte count	rs59761269	5	54868796	A	G	2.70023e-19	0.982364
Monocyte count	rs28722705	5	55453942	T	A	1e-38	1.0349
Monocyte count	rs11744663	5	57315635	A	G	6.24022e-16	0.98082
Monocyte count	rs2964199	5	57532775	C	T	3.95003e-15	0.984296
Monocyte count	rs6452473	5	71741094	G	T	5.33949e-28	0.969404
Monocyte count	rs6885144	5	71765229	T	A	4.98999e-19	0.979258
Monocyte count	rs31243	5	75594360	G	A	1.3499e-12	0.977697
Monocyte count	rs190982	5	88223420	A	G	1.76999e-10	0.987663
Monocyte count	rs1902800	5	110996178	G	C	8.62978e-17	0.983635
Monocyte count	rs2631367	5	131705458	G	C	7.34007e-33	1.02282
Monocyte count	rs329125	5	133871101	A	C	1.38007e-12	0.9835
Monocyte count	rs56692296	5	140030741	A	G	7.68953e-12	1.0158
Monocyte count	rs6874087	5	149467663	A	G	3.16009e-80	1.03964
Monocyte count	rs17656204	5	149501803	T	C	6.77642e-156	0.947289
Monocyte count	rs31196	5	158300798	A	C	2.61999e-10	0.988125
Monocyte count	rs360017	5	173207353	G	A	1.61994e-27	0.975816
Monocyte count	rs6883116	5	179230321	C	T	8.20918e-21	0.982176
Monocyte count	rs318431	6	2877680	C	T	1.24997e-11	1.01317
Monocyte count	rs557074	6	7145191	G	T	1.36994e-39	1.03145
Monocyte count	rs55986493	6	7156759	T	C	2.23975e-23	1.03833
Monocyte count	rs9470844	6	12044976	G	A	3.6796e-14	0.983178
Monocyte count	rs1150627	6	16716847	G	A	3.72992e-19	0.983423
Monocyte count	rs6935117	6	21164131	G	A	5.22035e-13	1.01468
Monocyte count	rs4145443	6	22068174	T	G	2.91005e-16	1.01565
Monocyte count	rs113760175	6	22343592	A	G	6.77018e-21	1.0356
Monocyte count	rs1808199	6	29924542	T	G	9.21934e-23	0.967562
Monocyte count	rs2517671	6	29937977	G	A	9.62942e-97	0.961104
Monocyte count	rs7741829	6	31158832	C	T	1.02991e-20	0.980941
Monocyte count	rs2523562	6	31330618	T	C	2.1677e-218	0.933818
Monocyte count	rs2507971	6	31461372	T	A	3.89045e-141	0.952485
Monocyte count	rs2844479	6	31572956	C	A	2.13993e-71	1.03651
Monocyte count	rs34406901	6	31672268	G	A	2.54976e-24	1.04193
Monocyte count	rs150556786	6	34128063	G	A	2.47999e-10	0.85906
Monocyte count	rs3800461	6	34616322	C	G	2.09991e-12	0.979605
Monocyte count	rs708017	6	36996773	G	C	1.18005e-15	0.985135
Monocyte count	rs6902672	6	41165840	C	T	5.22036e-22	0.977612
Monocyte count	rs730775	6	44232074	G	A	3.04018e-39	0.975144
Monocyte count	rs2012011	6	46893355	A	G	5.10975e-34	0.967289
Monocyte count	rs632497	6	53443926	G	A	2.28981e-17	0.980187
Monocyte count	rs915125	6	82463376	T	C	4.3401e-59	1.03441
Monocyte count	rs138446732	6	82476412	T	C	3.77998e-09	1.15692
Monocyte count	rs10447339	6	89773183	A	G	5.95936e-12	0.986267
Monocyte count	rs9480737	6	107442277	G	A	2.73968e-27	0.978549
Monocyte count	rs2695458	6	114039709	C	T	7.07946e-13	0.983309
Monocyte count	rs509596	6	122799541	A	G	4.61955e-22	1.01835
Monocyte count	rs71572935	6	131054575	C	T	2.70022e-15	0.979688
Monocyte count	rs6902600	6	135035892	G	A	2.08978e-21	1.02216
Monocyte count	rs66650371	6	135418635	T	C	1.65997e-59	0.962662
Monocyte count	rs187487616	6	135511259	T	C	1.23994e-18	1.15923
Monocyte count	rs210946	6	135533284	G	T	2.94985e-13	0.98631
Monocyte count	rs2614265	6	135715375	T	C	2.33024e-30	1.02181
Monocyte count	rs1936211	6	139960652	T	C	1.65006e-16	1.01577
Monocyte count	rs149110519	6	144385777	T	C	1.51008e-48	1.07746
Monocyte count	rs7765526	6	147713764	G	A	8.31994e-10	1.01168
Monocyte count	rs9479025	6	151698748	T	A	2.59e-13	1.01426
Monocyte count	rs2817441	6	156938699	T	C	4.66982e-25	0.978504
Monocyte count	rs2292334	6	160858188	A	G	3.1798e-12	0.986704
Monocyte count	rs3012415	6	170489464	T	C	1.36994e-15	1.02056
Monocyte count	rs9460100	6	170583022	C	T	0.338707	0.983702
Monocyte count	rs798563	7	2757867	C	A	3.22998e-17	1.01772
Monocyte count	rs6796	7	6502367	C	T	1.65959e-102	1.04656
Monocyte count	rs13228621	7	6669926	C	T	1.81001e-09	1.01876
Monocyte count	rs75814517	7	17145526	A	G	3.34965e-12	0.971822
Monocyte count	rs2391170	7	25935162	T	C	7.78001e-10	1.02149
Monocyte count	rs62454420	7	27191804	G	A	2.39001e-21	0.965716
Monocyte count	rs849135	7	28196413	A	G	2.48028e-14	0.985851
Monocyte count	rs62449592	7	28294241	G	A	1e-21	1.02345
Monocyte count	rs10238435	7	28724491	T	C	4.22961e-25	0.976707
Monocyte count	rs55959091	7	44771671	A	G	5.08979e-15	1.02221
Monocyte count	rs76641566	7	50284557	A	G	3.48337e-129	0.917324
Monocyte count	rs4385425	7	50307334	G	A	1.27938e-198	0.941667
Monocyte count	rs4917131	7	50324652	G	A	7.71081e-65	0.959893
Monocyte count	rs184710845	7	50346798	G	T	7.76068e-26	0.857659
Monocyte count	rs149007767	7	50370254	T	C	1.96789e-163	0.930314
Monocyte count	rs78697948	7	50436731	G	A	9.1601e-65	1.06334
Monocyte count	rs12718731	7	50436948	G	A	4.35011e-21	0.982151
Monocyte count	rs4140770	7	55141476	A	G	3.79001e-10	1.01252
Monocyte count	rs6460047	7	73042443	C	T	2.59e-09	1.01399
Monocyte count	rs273957	7	137600690	T	C	5.67022e-12	1.01334
Monocyte count	rs1973325	7	137879428	G	A	2.1301e-36	0.974635
Monocyte count	rs11772895	7	143081942	C	G	1.63983e-22	1.02082
Monocyte count	rs2978893	8	6696017	A	G	8.19974e-25	0.980752
Monocyte count	rs736227	8	6793540	T	C	3.51965e-12	0.98606
Monocyte count	rs7826487	8	6880925	G	A	2.1702e-43	0.959831
Monocyte count	rs73661334	8	6887603	G	T	1.08993e-15	1.05674
Monocyte count	rs13267464	8	6906925	T	C	8.90021e-27	0.979725
Monocyte count	rs1479056	8	21763393	G	A	3.53997e-17	0.984177
Monocyte count	rs4871844	8	22879734	C	T	1.26999e-14	1.01562
Monocyte count	rs62501136	8	23089429	A	G	1.71989e-19	1.02071
Monocyte count	rs755951	8	27226790	C	A	9.72076e-17	0.984178
Monocyte count	rs4737010	8	41630447	A	G	4.61955e-13	1.01635
Monocyte count	rs145718079	8	48641192	A	G	4.67951e-16	0.922899
Monocyte count	rs45577137	8	48651633	G	A	9.04899e-39	0.937429
Monocyte count	rs333613	8	56785685	T	C	5.1606e-17	0.984012
Monocyte count	rs34571768	8	57112046	A	G	1.77011e-12	1.02021
Monocyte count	rs3808609	8	59465377	C	G	3.86011e-17	1.01705
Monocyte count	rs7824937	8	61392724	G	A	1.02991e-19	1.01782
Monocyte count	rs16939607	8	79013333	A	G	2.42996e-21	0.975107
Monocyte count	rs2343592	8	106572270	G	A	5.17011e-16	0.983035
Monocyte count	rs12546280	8	108186563	G	A	2.23975e-16	1.0215
Monocyte count	rs3808461	8	116597716	T	C	1.10994e-58	0.969985
Monocyte count	rs2385094	8	126356449	C	T	9.72971e-17	0.976362
Monocyte count	rs12334935	8	126617990	A	G	2.74979e-15	0.985143
Monocyte count	rs74756667	8	130182794	A	G	1.99986e-12	0.979535
Monocyte count	rs2163952	8	130610389	T	C	0	0.902072
Monocyte count	rs146950370	8	130641322	T	C	4.01976e-43	1.18648
Monocyte count	rs6993442	8	130696137	C	G	3.10027e-41	1.03809
Monocyte count	rs10099546	8	144638734	G	A	4.33012e-13	0.97989
Monocyte count	rs7036656	9	21990457	T	C	1.75995e-41	1.02857
Monocyte count	rs10757287	9	22143570	T	A	9.53894e-82	0.952688
Monocyte count	rs1751449	9	22196863	G	A	6.31975e-33	1.02284
Monocyte count	rs11557154	9	34107505	T	C	2.63998e-30	1.03251
Monocyte count	rs2249250	9	35711806	T	G	7.53009e-14	0.985081
Monocyte count	rs147866228	9	79118400	T	C	3.67959e-11	0.930281
Monocyte count	rs10780209	9	91472127	A	G	5.68853e-131	1.04648
Monocyte count	rs2134417	9	91534339	A	G	9.63829e-122	0.956412
Monocyte count	rs7029876	9	91638212	A	C	4.74024e-27	1.05162
Monocyte count	rs1333632	9	93567732	A	G	6.79047e-14	1.01415
Monocyte count	rs4576485	9	113815164	A	G	1.48013e-16	0.979544
Monocyte count	rs1989183	9	113835295	C	T	2.35017e-34	1.02361
Monocyte count	rs10980797	9	113912553	G	A	0	0.875227
Monocyte count	rs12339013	9	113912560	G	T	0	1.15471
Monocyte count	rs148166152	9	114039155	G	C	1.45011e-33	1.06333
Monocyte count	rs7863470	9	126997050	G	A	1.65006e-33	1.02878
Monocyte count	rs2417055	9	130532772	T	C	5.70953e-13	0.986384
Monocyte count	rs41492548	9	130607359	A	G	8.0891e-11	1.01531
Monocyte count	rs687289	9	136137106	A	G	1.48936e-105	0.957272
Monocyte count	rs635634	9	136155000	T	C	2.74031e-90	0.952586
Monocyte count	rs17731	10	3821561	A	G	1.45011e-13	0.985765
Monocyte count	rs11252145	10	3910816	T	C	2.90998e-10	1.01189
Monocyte count	rs2646420	10	8467037	T	C	4.98999e-41	0.974343
Monocyte count	rs72784717	10	18248634	T	C	2.61e-07	0.989084
Monocyte count	rs112955547	10	25217783	A	G	3.96278e-121	0.953841
Monocyte count	rs2482820	10	30505702	A	C	9.79941e-15	1.01542
Monocyte count	rs266085	10	44874253	T	C	3.99025e-13	0.98569
Monocyte count	rs72790862	10	44880260	C	T	1.91999e-23	0.979915
Monocyte count	rs61850684	10	50252936	A	G	3.04018e-24	0.977648
Monocyte count	rs1171819	10	61647153	T	C	1.53993e-11	0.986636
Monocyte count	rs224082	10	64566258	T	C	2.03986e-27	0.979196
Monocyte count	rs7919533	10	73525525	C	T	1.54989e-26	1.02059
Monocyte count	rs11000013	10	73571521	A	G	2.10999e-08	1.01661
Monocyte count	rs72816263	10	80925325	A	C	8.46058e-12	1.0156
Monocyte count	rs1870148	10	82271341	A	G	6.80926e-18	1.02016
Monocyte count	rs74364334	10	89878334	A	G	1.29987e-15	1.03546
Monocyte count	rs7070359	10	98442076	G	C	4.19952e-22	1.01857
Monocyte count	rs1890966	10	99094436	A	G	3.68129e-116	0.95538
Monocyte count	rs11189167	10	99125722	G	A	9.33254e-122	1.0516
Monocyte count	rs11190141	10	101292390	T	C	4.01791e-113	0.95726
Monocyte count	rs10748785	10	101320612	T	C	5.70033e-52	0.971049
Monocyte count	rs3809112	11	307036	C	T	2.52e-29	0.976698
Monocyte count	rs907612	11	1874221	T	C	5.19039e-60	0.967487
Monocyte count	rs72853948	11	2219937	A	G	1.31009e-11	1.01626
Monocyte count	rs2244891	11	2319355	T	C	6.08976e-12	1.01572
Monocyte count	rs61744929	11	2325427	C	T	1.32008e-13	0.948472
Monocyte count	rs7948848	11	2981896	A	G	7.50931e-13	1.01385
Monocyte count	rs1001697	11	4600945	T	A	6.35038e-12	0.986059
Monocyte count	rs7120300	11	8823493	T	C	6.41062e-16	0.982971
Monocyte count	rs1885525	11	33904180	A	G	7.62079e-12	1.01302
Monocyte count	rs3136508	11	46759709	C	T	3.12968e-17	1.02791
Monocyte count	rs11570054	11	47371130	A	G	6.14045e-14	0.972672
Monocyte count	rs10896815	11	58436406	C	T	5.72005e-15	0.985085
Monocyte count	rs664034	11	59930966	T	C	4.91021e-15	0.985186
Monocyte count	rs6591578	11	60158649	A	G	2.03002e-29	1.02211
Monocyte count	rs679147	11	65644363	G	A	9.30893e-16	1.01616
Monocyte count	rs74472890	11	72946279	C	T	3.73999e-09	0.973701
Monocyte count	rs11235688	11	72947934	A	G	5.83042e-16	0.984077
Monocyte count	rs17756204	11	88083639	A	G	3.14992e-16	0.974109
Monocyte count	rs12363256	11	100520680	A	T	0.0472759	1.00101
Monocyte count	rs17684670	11	101676821	A	G	0.0282781	1.00229
Monocyte count	rs2846027	11	114003415	T	C	3.57026e-12	1.01394
Monocyte count	rs77669868	11	114040394	G	A	1.05003e-12	0.98229
Monocyte count	rs143034248	11	118081270	T	C	6.92947e-18	1.12831
Monocyte count	rs150403348	11	118467590	A	G	1.27997e-12	1.06134
Monocyte count	rs626776	11	119028813	G	C	2.11983e-13	0.985553
Monocyte count	rs7121365	11	122519979	A	C	1.27938e-114	1.06725
Monocyte count	rs73632745	11	126229617	T	C	4.92947e-11	0.976558
Monocyte count	rs8705	11	128328913	A	G	4.21988e-32	0.97621
Monocyte count	rs12225478	11	128593546	T	G	7.44046e-13	1.01779
Monocyte count	rs34038797	12	740009	G	C	1.59993e-23	0.980747
Monocyte count	rs11064523	12	882441	G	T	2.80027e-17	0.978741
Monocyte count	rs7309743	12	4334295	G	A	2.23975e-24	0.976831
Monocyte count	rs887477	12	6445982	C	A	2.03002e-38	0.975804
Monocyte count	rs10849448	12	6493351	G	A	2.76694e-111	0.951093
Monocyte count	rs2364482	12	6502131	G	T	1.29987e-13	1.01802
Monocyte count	rs10845585	12	12749625	G	A	4.58036e-12	0.986757
Monocyte count	rs35979828	12	54685880	T	C	1.27997e-35	0.954984
Monocyte count	rs2277339	12	57146069	G	T	6.02005e-13	1.02234
Monocyte count	rs540730	12	57807114	C	T	1.85012e-22	1.02152
Monocyte count	rs61758883	12	57867885	A	G	8.23e-17	0.891526
Monocyte count	rs1800973	12	69744014	A	C	1.64059e-187	1.12011
Monocyte count	rs7487314	12	88836215	T	G	3.99025e-14	0.984614
Monocyte count	rs111861820	12	101895763	G	A	2.06001e-10	1.03975
Monocyte count	rs1609860	12	104048454	A	C	5.41003e-12	0.976689
Monocyte count	rs4964677	12	108720446	C	T	2.42997e-48	1.02874
Monocyte count	rs7314538	12	110050110	G	A	4.32016e-16	1.01558
Monocyte count	rs540639423	12	111844956	T	C	4.41977e-32	1.13771
Monocyte count	rs3184504	12	111884608	C	T	1.58125e-139	0.954016
Monocyte count	rs60109929	12	116837347	A	C	8.65964e-20	1.03213
Monocyte count	rs873206	12	124867454	G	C	4.92947e-14	1.01487
Monocyte count	rs549943568	13	28579338	T	C	4.51024e-14	2.06116
Monocyte count	rs76428106	13	28604007	C	T	0	1.70834
Monocyte count	rs2504235	13	28612886	G	A	8.22243e-141	1.05043
Monocyte count	rs146983744	13	28623525	A	G	8.81049e-29	1.73834
Monocyte count	rs146030737	13	28626716	T	C	4.83949e-54	1.25352
Monocyte count	rs1320534	13	28641534	A	G	7.50067e-30	1.02721
Monocyte count	rs117145034	13	28674797	A	G	4.74242e-158	1.25255
Monocyte count	rs112634401	13	28688715	C	T	2.92011e-18	1.02404
Monocyte count	rs77526211	13	40974023	A	G	1.71002e-29	1.06344
Monocyte count	rs1892548	13	41002641	C	T	4.83059e-219	0.939134
Monocyte count	rs4325427	13	41216534	T	C	7.35021e-45	0.9714
Monocyte count	rs3751384	13	50123622	C	G	8.78011e-24	1.02066
Monocyte count	rs73217470	13	72513420	G	A	2.11009e-47	1.06693
Monocyte count	rs41286076	13	73634859	T	C	1.61994e-11	1.01458
Monocyte count	rs7324952	13	91990799	T	C	6.18016e-13	1.02124
Monocyte count	rs111727450	13	108915394	T	C	8.13018e-18	1.05318
Monocyte count	rs1326406	13	108991673	G	A	9.72076e-23	1.01938
Monocyte count	rs275943	13	109800041	T	G	1.81009e-23	1.01979
Monocyte count	rs9521345	13	110039905	A	G	1.54989e-41	0.973899
Monocyte count	rs9521533	13	110517670	C	G	4.18023e-13	0.985232
Monocyte count	rs58814158	13	110820255	G	T	3.23966e-19	0.976762
Monocyte count	rs9515199	13	111033704	T	C	1.98999e-08	1.01084
Monocyte count	rs2239630	14	23589349	G	A	4.67735e-146	1.05006
Monocyte count	rs2038700	14	25461989	C	T	2.80996e-96	1.04078
Monocyte count	rs10147194	14	35237677	G	A	5.9197e-20	1.02645
Monocyte count	rs1400745	14	35355300	G	A	1.58016e-19	1.01721
Monocyte count	rs113670117	14	36099366	T	C	2.42996e-12	0.977032
Monocyte count	rs754388	14	93115410	C	G	6.42984e-36	1.03077
Monocyte count	rs147042536	14	93142861	C	T	6.14002e-09	0.928376
Monocyte count	rs4905043	14	93550009	A	G	1.31009e-20	1.01888
Monocyte count	rs8016326	14	103846716	A	G	3.81066e-178	1.06297
Monocyte count	rs4286082	15	42226255	T	C	2.32006e-53	0.968073
Monocyte count	rs184575290	15	80191280	A	T	8.42947e-40	1.28411
Monocyte count	rs139874813	15	80191338	G	A	8.54083e-14	0.856922
Monocyte count	rs11854390	15	80224817	T	C	1.25892e-111	1.0434
Monocyte count	rs8026803	15	80260014	C	T	3.76704e-286	0.925839
Monocyte count	rs2061822	15	86122779	C	T	8.66962e-12	0.986446
Monocyte count	rs3803478	15	99090692	A	C	9.3994e-15	1.01857
Monocyte count	rs12929950	16	2144894	A	G	2.86022e-15	0.971627
Monocyte count	rs1967309	16	4065583	G	A	1.42988e-30	0.978111
Monocyte count	rs4788046	16	28160181	A	G	6.16027e-14	0.984533
Monocyte count	rs56354901	16	28523144	C	T	2.97002e-09	0.988273
Monocyte count	rs9783783	16	30078492	C	G	7.28954e-24	0.980597
Monocyte count	rs7196129	16	30471109	C	T	2.45019e-39	1.02533
Monocyte count	rs11644125	16	57058974	T	C	4.73042e-24	0.980743
Monocyte count	rs12935169	16	67010113	T	C	1.9602e-15	0.940278
Monocyte count	rs247826	16	84582965	T	C	7.19946e-51	1.03457
Monocyte count	rs3866568	16	85887596	G	C	9.46891e-33	1.02377
Monocyte count	rs375288	16	85927871	A	G	6.88652e-298	0.929241
Monocyte count	rs56177354	16	85932652	T	C	5.45758e-305	1.16712
Monocyte count	rs12924316	16	85936263	T	C	5.64937e-12	0.983303
Monocyte count	rs182056137	16	85947751	A	G	5.40008e-24	0.891617
Monocyte count	rs28368114	16	85952280	A	G	5.00035e-12	1.18781
Monocyte count	rs13338943	16	85952951	T	G	4.60999e-80	0.943844
Monocyte count	rs76121846	16	85966548	G	A	0	1.1194
Monocyte count	rs305064	16	85974142	C	T	1.21004e-96	1.0417
Monocyte count	rs11117426	16	85990267	C	T	0	1.10877
Monocyte count	rs10863203	16	85993580	C	T	4.36516e-154	1.05663
Monocyte count	rs113646461	16	85995436	C	T	5.79429e-293	1.13804
Monocyte count	rs11642657	16	86016328	T	C	2.31739e-175	1.39199
Monocyte count	rs13330176	16	86019087	A	T	2.06015e-40	1.03033
Monocyte count	rs12102880	16	88796897	T	G	4.64002e-09	1.01335
Monocyte count	rs837763	16	88853729	T	C	9.13061e-13	0.986105
Monocyte count	rs6502600	17	1315510	A	C	9.54993e-11	1.01306
Monocyte count	rs3760230	17	1994071	G	C	5.72005e-16	0.984658
Monocyte count	rs6503293	17	2048611	A	G	2.22998e-27	0.977784
Monocyte count	rs62092000	17	2882005	A	G	4.45964e-14	0.98484
Monocyte count	rs72553883	17	16843729	T	G	8.10028e-32	0.849381
Monocyte count	rs34557412	17	16852187	G	A	4.29042e-94	0.788148
Monocyte count	rs11649804	17	17696755	A	C	1.90985e-20	1.02007
Monocyte count	rs2948542	17	25856486	G	A	2.08978e-25	0.980384
Monocyte count	rs56336338	17	27645258	A	G	1.80011e-14	1.02111
Monocyte count	rs880749	17	28059970	C	T	2.11982e-59	0.969831
Monocyte count	rs12943365	17	29680526	G	C	4.12003e-16	1.01576
Monocyte count	rs9911144	17	32519858	C	T	1.38007e-24	0.977143
Monocyte count	rs4795281	17	36616059	C	T	1.51008e-12	1.01422
Monocyte count	rs684214	17	40696915	T	C	3.12033e-14	1.01609
Monocyte count	rs17637472	17	47461433	A	G	3.01023e-14	1.0148
Monocyte count	rs150497606	17	55466426	A	G	8.31955e-15	0.966677
Monocyte count	rs35897051	17	56348226	G	T	4.54988e-16	0.90383
Monocyte count	rs28730837	17	56355397	A	G	1.17004e-66	0.876655
Monocyte count	rs34097845	17	56358429	T	C	2.99227e-124	0.904336
Monocyte count	rs2632516	17	56409089	C	G	2.39001e-95	1.04019
Monocyte count	rs2665405	17	57875292	A	G	5.37032e-93	1.03914
Monocyte count	rs7212590	17	57885709	T	C	4.30031e-85	0.935001
Monocyte count	rs8077619	17	68141181	A	T	5.39014e-12	0.9811
Monocyte count	rs2084312	17	72695211	T	C	8.97016e-58	1.0384
Monocyte count	rs745570	17	77781725	G	A	5.38022e-13	1.01417
Monocyte count	rs9330536	17	81083854	C	T	4.87528e-188	1.06523
Monocyte count	rs238135	18	3448979	C	T	2.48028e-11	0.985787
Monocyte count	rs12327253	18	20719164	G	A	4.05042e-17	1.01794
Monocyte count	rs1025685	18	48147122	T	A	6.08976e-16	1.0164
Monocyte count	rs8087293	18	57563808	A	G	3.2802e-12	0.982695
Monocyte count	rs11152375	18	60906684	T	C	7.0194e-28	1.0255
Monocyte count	rs17758695	18	60920854	T	C	3.89045e-80	0.896486
Monocyte count	rs11660715	18	60991917	T	C	1.53003e-16	0.984447
Monocyte count	rs3177609	18	74071078	C	T	8.26038e-19	1.0317
Monocyte count	rs2007483	18	77476131	A	T	1.63005e-34	0.976565
Monocyte count	rs4807440	19	1026477	T	G	4.35011e-34	1.02541
Monocyte count	rs740436	19	1634595	C	T	4.05005e-09	0.986938
Monocyte count	rs34728133	19	3179021	A	G	6.96947e-16	0.973013
Monocyte count	rs3746072	19	3179884	T	G	2.74979e-35	0.863333
Monocyte count	rs12980774	19	3410135	C	T	6.23017e-13	0.983292
Monocyte count	rs34263337	19	6258074	A	G	6.22014e-21	1.02601
Monocyte count	rs62107586	19	6468331	C	T	5.17011e-12	0.986547
Monocyte count	rs413141	19	6675989	G	A	1.42004e-54	1.04395
Monocyte count	rs571497	19	7827830	A	G	8.93923e-27	0.972219
Monocyte count	rs141801008	19	10374952	T	C	5.44001e-18	0.91523
Monocyte count	rs4804181	19	12509536	A	C	4.38026e-17	0.980891
Monocyte count	rs117758012	19	12957650	T	C	3.25987e-18	0.965275
Monocyte count	rs146574056	19	13118710	G	C	1.83021e-15	0.96127
Monocyte count	rs1003393	19	13212214	T	C	8.64968e-23	1.08088
Monocyte count	rs7255672	19	13950321	C	T	3.1798e-22	1.02046
Monocyte count	rs142500391	19	17476153	G	T	2.35017e-13	1.12535
Monocyte count	rs11666265	19	18292282	T	C	0.0121739	1.00542
Monocyte count	rs11086102	19	18398628	C	G	2.25996e-54	1.0319
Monocyte count	rs73925443	19	18429163	A	G	3.06973e-28	1.04607
Monocyte count	rs7249692	19	19670688	C	T	8.8308e-18	0.982926
Monocyte count	rs62126636	19	33759471	T	C	1.16011e-15	1.01676
Monocyte count	rs41465445	19	38910787	T	C	1.76999e-09	0.975921
Monocyte count	rs79871448	19	42598589	T	C	2.74031e-12	0.972641
Monocyte count	rs56344893	19	44282529	A	C	2.11836e-114	0.956631
Monocyte count	rs2301274	19	45146402	C	T	2.28981e-20	1.02036
Monocyte count	rs157595	19	45425460	G	A	5.10035e-20	0.981715
Monocyte count	rs73036517	19	45744842	G	A	1.07895e-212	0.935451
Monocyte count	rs3865444	19	51727962	A	C	1.79019e-21	0.981143
Monocyte count	rs11669500	19	52144572	C	T	1.22999e-17	0.981998
Monocyte count	rs2864915	19	52179156	A	T	1.02991e-24	0.980572
Monocyte count	rs3810115	19	53400760	A	C	5.49035e-12	1.01306
Monocyte count	rs62143206	19	54326212	T	G	1.1508e-171	0.937455
Monocyte count	rs11671466	19	55664953	A	G	1.71989e-16	1.02751
Monocyte count	rs34187696	19	56733425	A	C	6.95024e-18	1.01828
Monocyte count	rs6045639	20	1934548	G	A	1.05003e-17	0.982729
Monocyte count	rs978266	20	8144640	G	A	5.19003e-10	0.988351
Monocyte count	rs6058638	20	30900714	T	G	3.67029e-40	0.963876
Monocyte count	rs1555133	20	31048382	A	G	6.13056e-52	0.969273
Monocyte count	rs12480732	20	31191015	T	C	8.57038e-136	1.05578
Monocyte count	rs6057614	20	31255800	T	C	1.74e-05	1.0116
Monocyte count	rs6123584	20	36947275	A	G	1.05e-09	0.981289
Monocyte count	rs62210146	20	38493341	G	C	4.48952e-21	0.981722
Monocyte count	rs4812448	20	39272737	C	T	2.87012e-30	1.02248
Monocyte count	rs2143607	20	42838712	G	C	8.86952e-32	1.02254
Monocyte count	rs4142441	20	42839620	G	A	1.22011e-31	1.0315
Monocyte count	rs4810864	20	47319142	C	G	4.14954e-13	1.01371
Monocyte count	rs6125942	20	48836248	T	C	1.15001e-08	1.01111
Monocyte count	rs913672	20	48906967	G	T	3.25837e-122	1.04767
Monocyte count	rs913678	20	48955424	C	T	2.5527e-141	0.950572
Monocyte count	rs4811076	20	49109845	G	A	1.71002e-27	1.02069
Monocyte count	rs2823002	21	16373836	T	A	2.19988e-29	0.971374
Monocyte count	rs2834670	21	36280376	G	A	1.10994e-19	1.0273
Monocyte count	rs2836220	21	39600499	C	A	1.01e-08	0.988697
Monocyte count	rs80109907	21	39850955	A	C	1.05999e-15	0.923982
Monocyte count	rs140221307	22	17586757	C	T	0	0.513712
Monocyte count	rs149771513	22	17588658	A	G	1.42889e-129	3.13231
Monocyte count	rs879575	22	17589567	T	C	4.18023e-51	1.03407
Monocyte count	rs141573482	22	17592020	G	A	8.21997e-08	0.918005
Monocyte count	rs8141347	22	18143835	T	C	5.60015e-11	1.01361
Monocyte count	rs4819527	22	19978022	T	C	1.13999e-21	1.01999
Monocyte count	rs144524781	22	24574054	A	G	1.85995e-11	1.10424
Monocyte count	rs34505104	22	24624609	G	A	6.3797e-57	0.967412
Monocyte count	rs9625746	22	29637658	C	G	7.41993e-28	0.978962
Monocyte count	rs11914001	22	39496744	A	G	4.87978e-24	0.971803
Monocyte count	rs138918	22	43559451	A	G	2.83988e-54	1.03144
Monocyte count	rs10483221	22	44428546	T	C	1.49005e-11	0.983533
Monocyte count	rs9616327	22	50010891	A	G	2.22998e-21	1.01864
Monocyte count	rs131781	22	50982457	A	G	6.16027e-12	1.01413
Neutrophil count	rs301817	1	8503379	A	C	5.88979e-13	0.986031
Neutrophil count	rs2065603	1	8908212	A	G	2.14981e-34	1.02389
Neutrophil count	rs112682076	1	10357806	C	G	1.40994e-15	0.924817
Neutrophil count	rs2501309	1	22341714	C	T	5.80003e-09	0.993183
Neutrophil count	rs114165349	1	27021913	C	G	1.78e-05	1.01712
Neutrophil count	rs3762297	1	31231680	T	C	2.83009e-21	1.02418
Neutrophil count	rs138156467	1	36933759	T	C	1.83e-10	1.27216
Neutrophil count	rs3917932	1	36943916	G	C	2.99916e-154	0.949775
Neutrophil count	rs3917912	1	36947936	T	C	9.8992e-49	1.14677
Neutrophil count	rs6690335	1	39291708	G	A	5.90065e-15	1.01814
Neutrophil count	rs2137364	1	42235796	T	C	3.33964e-16	0.98391
Neutrophil count	rs114530232	1	43424051	G	A	1.99986e-19	0.977041
Neutrophil count	rs35534130	1	46576542	T	G	0.788931	0.972098
Neutrophil count	rs7537229	1	56906274	A	G	4.39036e-41	1.04325
Neutrophil count	rs970468	1	65906490	A	C	3.58014e-55	1.03161
Neutrophil count	rs72683129	1	66069781	G	A	1.57e-81	1.05389
Neutrophil count	rs41313381	1	79411968	A	C	1.16011e-26	1.06042
Neutrophil count	rs115490375	1	93427987	G	A	1.38e-10	1.04134
Neutrophil count	rs547364	1	108742123	G	C	1.98016e-24	1.01981
Neutrophil count	rs694180	1	111726213	G	A	1.23994e-20	1.01897
Neutrophil count	rs6679677	1	114303808	A	C	8.6896e-33	0.962824
Neutrophil count	rs12130298	1	117544331	C	A	9.51919e-12	0.975512
Neutrophil count	rs675661	1	156087206	G	A	4.63981e-11	0.969762
Neutrophil count	rs41264467	1	159174077	A	G	9.42975e-14	0.931734
Neutrophil count	rs2814778	1	159174683	C	T	3.19963e-47	0.751789
Neutrophil count	rs12075	1	159175354	A	G	3.25987e-14	1.01481
Neutrophil count	rs34599082	1	159175494	T	C	7.26942e-94	0.84112
Neutrophil count	rs12094497	1	161186303	A	G	3.71022e-18	0.973016
Neutrophil count	rs4657609	1	166839174	A	G	6.74062e-20	0.978294
Neutrophil count	rs11579633	1	167600842	T	C	9.42975e-16	1.01593
Neutrophil count	rs114017545	1	174222832	T	C	1.40001e-09	0.927642
Neutrophil count	rs41272536	1	183440531	G	A	2.33024e-13	0.964756
Neutrophil count	rs143554274	1	198455391	T	C	2.05022e-13	0.919813
Neutrophil count	rs79894581	1	198544842	A	C	3.65999e-09	0.966713
Neutrophil count	rs61821315	1	208027696	T	C	2.61999e-25	0.976995
Neutrophil count	rs34180575	1	221057173	T	C	1.59993e-19	1.02219
Neutrophil count	rs10916617	1	224637070	T	C	1.69981e-25	1.02478
Neutrophil count	rs2615061	1	225895806	A	G	1.37e-10	0.981002
Neutrophil count	rs7535826	1	227213968	T	G	6.32995e-30	0.97722
Neutrophil count	rs9970896	1	236104981	T	A	1.91999e-78	0.944906
Neutrophil count	rs56188865	1	247606276	C	T	1.93019e-43	0.972946
Neutrophil count	rs3811444	1	248039451	T	C	1.10994e-27	1.02238
Neutrophil count	rs10207670	2	27243001	T	C	4.51024e-16	1.0172
Neutrophil count	rs1260326	2	27730940	C	T	6.91035e-62	0.968011
Neutrophil count	rs72787719	2	30474359	A	G	1.74e-09	0.985771
Neutrophil count	rs633323	2	31463044	T	A	1.24997e-14	1.01629
Neutrophil count	rs146859437	2	31470440	C	G	1.42004e-12	0.896926
Neutrophil count	rs184409696	2	31476771	C	G	1.27997e-13	1.09363
Neutrophil count	rs77972916	2	43762112	A	G	1.61994e-41	1.05026
Neutrophil count	rs75475627	2	54787592	G	C	3.7601e-19	1.03358
Neutrophil count	rs2028151	2	65655613	T	A	8.98049e-31	1.02276
Neutrophil count	rs10048745	2	68962137	A	G	1.42988e-11	1.01511
Neutrophil count	rs141314120	2	70407205	G	C	2.86022e-13	0.969731
Neutrophil count	rs72837826	2	111933001	T	G	2.35017e-22	0.969708
Neutrophil count	rs7595574	2	112862671	G	T	4.08978e-23	1.01919
Neutrophil count	rs3783531	2	113539246	T	C	1.33015e-14	1.14807
Neutrophil count	rs13008855	2	113609568	T	C	5.08979e-30	0.975527
Neutrophil count	rs6734238	2	113841030	G	A	1.58016e-90	1.04014
Neutrophil count	rs7604081	2	127866535	C	T	6.9199e-13	1.03049
Neutrophil count	rs3856364	2	145477217	G	C	5.27959e-12	1.01438
Neutrophil count	rs12052715	2	160677375	G	C	1.24997e-37	0.972922
Neutrophil count	rs41264207	2	160707075	T	C	4.58036e-32	1.04258
Neutrophil count	rs6722159	2	161340112	A	T	3.12033e-19	0.982977
Neutrophil count	rs1990760	2	163124051	T	C	1.15001e-14	0.984965
Neutrophil count	rs55799208	2	218999982	A	G	1.99067e-143	0.628038
Neutrophil count	rs10201766	2	219000230	T	C	3.60994e-12	0.770729
Neutrophil count	rs61733609	2	219000267	A	G	5.97998e-26	0.560033
Neutrophil count	rs114050631	2	219020958	T	C	8.73977e-59	0.849974
Neutrophil count	rs13419763	2	219134950	T	C	7.61027e-21	1.01836
Neutrophil count	rs7577690	2	220045035	A	G	1.32008e-12	0.985434
Neutrophil count	rs55729107	2	232582085	G	A	7.87046e-14	0.982647
Neutrophil count	rs7346	2	234113057	A	G	8.78011e-11	1.01672
Neutrophil count	rs2568569	2	237796392	G	A	3.85035e-36	1.0281
Neutrophil count	rs839228	3	58038605	T	C	8.98049e-13	0.985828
Neutrophil count	rs12487658	3	71528943	T	C	2.06015e-12	1.01716
Neutrophil count	rs12493830	3	98406794	C	T	3.32966e-16	1.01595
Neutrophil count	rs7639292	3	107295665	T	C	4.82948e-18	0.977978
Neutrophil count	rs2713604	3	128200459	C	T	1.44012e-22	0.980283
Neutrophil count	rs147412900	3	128294111	A	G	1.26999e-13	0.954566
Neutrophil count	rs6782812	3	128317997	A	G	1.02991e-90	0.939434
Neutrophil count	rs113799399	3	140926791	T	C	1.27997e-25	1.031
Neutrophil count	rs9819371	3	141206800	T	C	3.63999e-28	0.957794
Neutrophil count	rs7652649	3	150707915	T	G	1.94985e-11	1.01403
Neutrophil count	rs391173	3	151983261	C	T	5.40008e-11	1.01336
Neutrophil count	rs7642903	3	186212977	T	C	6.50999e-09	0.988398
Neutrophil count	rs789858	3	194405966	T	C	1.07004e-12	1.01407
Neutrophil count	rs7626444	3	196504902	C	G	1.26999e-26	0.979414
Neutrophil count	rs35734242	4	706700	C	T	5.42001e-31	1.02369
Neutrophil count	rs2024115	4	3104568	G	A	2.30994e-15	0.984411
Neutrophil count	rs143896995	4	6989794	A	G	2.78997e-17	0.888417
Neutrophil count	rs28530750	4	36312542	A	G	2.35993e-31	1.05768
Neutrophil count	rs218264	4	55408875	T	A	5.58985e-46	1.03231
Neutrophil count	rs2412771	4	57761417	C	T	7.34007e-13	0.985994
Neutrophil count	rs2282679	4	72608383	G	T	9.64939e-37	0.973559
Neutrophil count	rs16850073	4	74703999	T	C	2.11836e-149	1.05343
Neutrophil count	rs10015342	4	74713799	A	T	1.18005e-12	1.01942
Neutrophil count	rs519565	4	74758372	A	G	7.81088e-29	1.02472
Neutrophil count	rs11725704	4	74959996	G	A	1.47911e-293	1.07518
Neutrophil count	rs67445452	4	83542616	T	C	2.60016e-30	0.972584
Neutrophil count	rs10033455	4	105939408	C	T	1.86982e-18	0.982247
Neutrophil count	rs7679673	4	106061534	A	C	2.14981e-33	0.976458
Neutrophil count	rs11735662	4	145026126	T	C	5.58985e-19	1.04871
Neutrophil count	rs2290846	4	151199080	A	G	9.91973e-19	1.01898
Neutrophil count	rs35188965	5	1104938	T	C	6.85015e-14	0.984859
Neutrophil count	rs7705526	5	1285974	A	C	9.18967e-54	1.03415
Neutrophil count	rs2853677	5	1287194	A	G	4.31023e-48	0.970803
Neutrophil count	rs11741775	5	68590395	T	C	1.31009e-37	0.975455
Neutrophil count	rs4703890	5	71748624	A	G	1.02e-42	0.960375
Neutrophil count	rs10474066	5	71758502	C	T	4.05976e-24	0.979831
Neutrophil count	rs2617439	5	96275154	A	G	6.41062e-14	1.01476
Neutrophil count	rs257056	5	114808016	T	C	3.32966e-11	0.985605
Neutrophil count	rs6878780	5	122093740	C	T	6.01035e-12	1.01344
Neutrophil count	rs2522051	5	131797578	C	T	1.88018e-35	1.02429
Neutrophil count	rs329117	5	133860101	C	T	2.84001e-10	1.01242
Neutrophil count	rs2082382	5	148200553	A	G	5.39014e-52	0.970955
Neutrophil count	rs12519827	5	149868326	A	G	4.84998e-09	1.02048
Neutrophil count	rs112914309	5	150566505	C	T	6.29941e-11	0.968932
Neutrophil count	rs1948760	5	156442784	A	T	1.22011e-17	0.978428
Neutrophil count	rs11466764	5	156945657	C	G	1.18987e-11	0.982216
Neutrophil count	rs9885207	5	173075213	C	T	1.22011e-16	1.01632
Neutrophil count	rs2561758	5	173205282	G	A	3.4898e-55	0.966561
Neutrophil count	rs13182141	5	179126632	T	C	6.70039e-18	0.983517
Neutrophil count	rs10060182	5	179285752	A	G	5.66996e-09	1.01235
Neutrophil count	rs61025394	6	7085817	A	G	2.77013e-19	0.979086
Neutrophil count	rs1285886	6	7140831	A	G	3.50994e-13	1.01784
Neutrophil count	rs11758778	6	7155190	T	G	3.53997e-16	1.03219
Neutrophil count	rs3777755	6	12159699	T	C	4.77969e-11	1.01379
Neutrophil count	rs1144700	6	16744687	T	C	2.03986e-35	0.969206
Neutrophil count	rs4712614	6	21382765	G	T	1.03992e-23	0.980336
Neutrophil count	rs1928175	6	22079485	A	G	2.52e-10	1.01235
Neutrophil count	rs113760175	6	22343592	A	G	2.94985e-17	1.0329
Neutrophil count	rs6922558	6	24818365	C	T	7.49031e-12	1.01335
Neutrophil count	rs1610660	6	29771621	G	C	1.13999e-91	0.951835
Neutrophil count	rs1610707	6	29782048	A	C	3.71963e-11	0.986835
Neutrophil count	rs2249742	6	31240721	T	C	1.42889e-199	1.0599
Neutrophil count	rs2844606	6	31248432	G	A	9.56093e-100	1.04213
Neutrophil count	rs115464798	6	31260128	A	G	1.59993e-25	0.957264
Neutrophil count	rs11751495	6	32638199	G	C	1.46994e-27	0.937387
Neutrophil count	rs17615220	6	32677413	G	A	3.76011e-15	0.965536
Neutrophil count	rs9380500	6	35266231	C	G	8.95984e-28	1.02788
Neutrophil count	rs76361738	6	41706835	A	G	2.73024e-11	1.02686
Neutrophil count	rs11965885	6	43693094	T	G	1.86982e-12	0.986157
Neutrophil count	rs1358980	6	43764551	T	C	2.60976e-14	1.01519
Neutrophil count	rs4714958	6	46882165	T	C	5.8506e-14	0.979315
Neutrophil count	rs915125	6	82463376	T	C	1.92e-16	0.982516
Neutrophil count	rs4707609	6	90946479	C	T	3.44033e-13	0.985565
Neutrophil count	rs6927569	6	109621494	C	T	2.39994e-41	1.02622
Neutrophil count	rs7757975	6	121847249	T	G	1.94998e-08	0.98525
Neutrophil count	rs1490384	6	126851160	T	C	2.18978e-14	0.985453
Neutrophil count	rs9376091	6	135419636	T	C	1.29987e-52	0.966614
Neutrophil count	rs210938	6	135537897	G	A	1.33998e-10	0.987188
Neutrophil count	rs2064431	6	135645203	A	G	3.19963e-34	1.0238
Neutrophil count	rs6924387	6	137082948	G	A	1.72982e-18	1.01742
Neutrophil count	rs72992130	6	144441671	T	C	2.25009e-23	0.95417
Neutrophil count	rs9390461	6	147701217	G	A	3.4898e-20	1.01789
Neutrophil count	rs75290071	6	159463605	G	C	4.77969e-25	1.03954
Neutrophil count	rs212409	6	159470058	A	G	4.70977e-28	0.979
Neutrophil count	rs6954012	7	6755724	C	A	1.07004e-17	1.0265
Neutrophil count	rs56195338	7	8107922	A	G	5.50047e-22	0.960934
Neutrophil count	rs79348723	7	17950571	C	T	3.22998e-13	0.97885
Neutrophil count	rs7776857	7	22754768	T	G	3.16009e-13	0.985276
Neutrophil count	rs2158799	7	28277107	G	C	6.53131e-152	1.05338
Neutrophil count	rs56388170	7	28724374	T	G	1.29122e-236	1.07255
Neutrophil count	rs2710804	7	36084529	C	T	3.76011e-23	1.01987
Neutrophil count	rs10253506	7	45008506	C	T	1.00995e-27	1.02958
Neutrophil count	rs10252457	7	47337530	G	A	1.82012e-12	0.986256
Neutrophil count	rs834601	7	47445812	C	T	4.61998e-09	0.988802
Neutrophil count	rs76641566	7	50284557	A	G	7.45075e-27	1.04004
Neutrophil count	rs149007767	7	50370254	T	C	5.56032e-28	1.03029
Neutrophil count	rs62466318	7	73042085	T	C	9.12011e-21	0.977773
Neutrophil count	rs74927662	7	92218899	C	A	3.22998e-15	1.03332
Neutrophil count	rs42039	7	92244422	T	C	8.23948e-47	1.03256
Neutrophil count	rs137973464	7	92308144	T	C	1.38998e-07	1.03566
Neutrophil count	rs1045916	7	97933601	T	C	7.70016e-17	0.981187
Neutrophil count	rs7805792	7	104704314	C	G	6.80926e-11	1.01976
Neutrophil count	rs342242	7	106338989	C	T	3.61993e-16	0.984356
Neutrophil count	rs11556924	7	129663496	T	C	1.85012e-14	1.01536
Neutrophil count	rs9656395	7	130575884	G	A	4.08037e-12	0.977423
Neutrophil count	rs74621719	7	137942779	A	G	2.03002e-11	1.01724
Neutrophil count	rs10503333	8	5548229	T	A	4.35011e-11	1.01804
Neutrophil count	rs12716647	8	6901304	C	G	1.02991e-12	1.01438
Neutrophil count	rs4841132	8	9183596	G	A	7.57007e-22	1.03278
Neutrophil count	rs11781592	8	10511121	A	G	2.81968e-30	1.02271
Neutrophil count	rs12550612	8	22966769	A	G	1.08993e-33	0.969633
Neutrophil count	rs45577137	8	48651633	G	A	2.63027e-12	1.03712
Neutrophil count	rs28615248	8	55451193	C	T	7.58927e-22	0.976881
Neutrophil count	rs1450741	8	56792159	C	T	7.24937e-30	0.976721
Neutrophil count	rs2875973	8	61476709	T	C	2.25996e-20	1.0186
Neutrophil count	rs7846314	8	61650831	T	A	4.69894e-149	1.06601
Neutrophil count	rs62520259	8	68852499	G	A	2.99985e-42	0.973619
Neutrophil count	rs62510270	8	79014245	T	G	5.06991e-21	0.972564
Neutrophil count	rs667927	8	103912414	T	A	2.06015e-19	0.982223
Neutrophil count	rs10808546	8	126495818	T	C	2.25996e-28	1.02163
Neutrophil count	rs11997631	8	129000499	G	C	1.7398e-14	1.01672
Neutrophil count	rs11787407	8	129985440	G	A	7.5405e-14	1.01451
Neutrophil count	rs1982094	8	130624816	T	C	1.93999e-44	0.933586
Neutrophil count	rs6993442	8	130696137	C	G	6.54033e-48	1.04236
Neutrophil count	rs74865311	8	130696145	G	C	4.24033e-25	0.946635
Neutrophil count	rs10967131	9	2603034	A	G	1.13999e-13	1.01863
Neutrophil count	rs7869353	9	4655915	C	G	0.505091	0.993905
Neutrophil count	rs12005199	9	4763491	A	G	1.59001e-30	1.02505
Neutrophil count	rs1887428	9	4984530	C	G	1.38995e-12	0.985819
Neutrophil count	rs142938197	9	21385453	A	C	9.72076e-11	0.897295
Neutrophil count	rs680775	9	79322674	G	A	1.42004e-17	0.980748
Neutrophil count	rs10121164	9	115918552	A	G	6.9199e-17	0.982753
Neutrophil count	rs72759286	9	126985858	C	T	2.54976e-22	0.976721
Neutrophil count	rs13289095	9	131466489	T	G	2.05022e-18	0.975247
Neutrophil count	rs60757417	9	135864436	G	C	2.18998e-09	0.975365
Neutrophil count	rs150813342	9	135864513	T	C	1.03992e-24	0.888173
Neutrophil count	rs1038193	9	137855206	G	C	1.13006e-24	1.02276
Neutrophil count	rs4413892	9	139330158	A	G	1.65006e-51	1.03423
Neutrophil count	rs7908585	10	25206554	T	C	4.16006e-89	0.960862
Neutrophil count	rs2807742	10	28781367	A	G	1.16011e-45	1.03309
Neutrophil count	rs2393969	10	65140440	C	A	5.27959e-56	0.970112
Neutrophil count	rs3740049	10	69571336	A	G	1.31009e-13	0.976802
Neutrophil count	rs3747869	10	73520632	C	A	1.61994e-22	1.0332
Neutrophil count	rs59085061	10	89681458	G	A	1.35988e-24	0.95088
Neutrophil count	rs1412445	10	91002804	T	C	2.63998e-25	1.02129
Neutrophil count	rs9633675	10	96210400	C	G	2.18022e-21	0.981942
Neutrophil count	rs10882904	10	99115683	G	A	1.71002e-33	1.02511
Neutrophil count	rs2803606	10	113902827	T	C	4.79954e-12	0.984731
Neutrophil count	rs180943	10	115719472	G	C	2.39999e-10	0.987591
Neutrophil count	rs3781454	10	126348565	A	G	6.26037e-31	1.02453
Neutrophil count	rs10902121	11	306791	C	T	2.52988e-57	1.03509
Neutrophil count	rs61744929	11	2325427	C	T	3.31971e-17	0.940074
Neutrophil count	rs1468102	11	3004526	G	C	5.57956e-15	1.01645
Neutrophil count	rs7120300	11	8823493	T	C	2.08978e-14	0.983476
Neutrophil count	rs174544	11	61567753	A	C	9.42975e-31	0.976297
Neutrophil count	rs4980661	11	69306579	A	G	8.07049e-11	1.01279
Neutrophil count	rs238914	11	113984109	A	C	1.23994e-44	1.02798
Neutrophil count	rs141143931	11	118067537	G	C	3.42997e-09	0.873186
Neutrophil count	rs143034248	11	118081270	T	C	4.54046e-43	1.219
Neutrophil count	rs7939337	11	122519288	T	C	2.75994e-17	0.98172
Neutrophil count	rs61898819	11	126024042	A	T	6.60998e-12	0.98469
Neutrophil count	rs513365	11	128105510	G	A	6.75927e-15	1.01662
Neutrophil count	rs8705	11	128328913	A	G	1.97015e-18	0.981834
Neutrophil count	rs7947419	11	134006964	T	C	3.27002e-08	1.02272
Neutrophil count	rs632887	12	3392351	G	A	1.05999e-12	1.01439
Neutrophil count	rs7955734	12	4333159	G	C	1.00995e-23	0.976622
Neutrophil count	rs2072449	12	8210637	G	A	1.38995e-15	1.0168
Neutrophil count	rs28588142	12	10097609	T	C	6.59994e-10	1.01533
Neutrophil count	rs17860282	12	51740350	T	C	3.57026e-12	1.06927
Neutrophil count	rs117788567	12	54011487	T	C	2.36974e-27	0.893722
Neutrophil count	rs1245035	12	64976049	A	C	3.39e-16	1.01644
Neutrophil count	rs4761234	12	69732105	C	T	4.25011e-29	1.02183
Neutrophil count	rs1800973	12	69744014	A	C	3.57997e-06	1.01871
Neutrophil count	rs11104881	12	88843474	C	T	7.83971e-35	0.974392
Neutrophil count	rs3184504	12	111884608	C	T	1.9002e-52	0.97104
Neutrophil count	rs570074821	12	111926961	G	A	2.27982e-35	1.33471
Neutrophil count	rs535526948	12	112576832	A	T	5.62005e-10	1.24009
Neutrophil count	rs61955089	12	123851372	C	T	2.78997e-13	1.04467
Neutrophil count	rs116957652	12	124216482	A	G	1.58001e-08	0.970636
Neutrophil count	rs76428106	13	28604007	C	T	6.25029e-32	1.11013
Neutrophil count	rs2504235	13	28612886	G	A	5.95936e-31	1.02356
Neutrophil count	rs117145034	13	28674797	A	G	6.59933e-16	1.07235
Neutrophil count	rs875008	13	42842698	G	A	1.32008e-20	1.02147
Neutrophil count	rs7326825	13	50113450	A	G	2.18978e-20	1.01975
Neutrophil count	rs11841945	13	73630059	C	G	8.63973e-11	1.01276
Neutrophil count	rs150861794	13	109003805	T	C	2.47002e-12	0.948767
Neutrophil count	rs9604045	13	113927208	T	G	3.41036e-13	0.982966
Neutrophil count	rs2265158	13	114134107	G	A	1.17004e-26	1.0229
Neutrophil count	rs35956093	14	23349953	G	A	8.55993e-09	1.01213
Neutrophil count	rs2038700	14	25461989	C	T	1.24997e-64	1.03403
Neutrophil count	rs72664840	14	35596323	T	C	9.21086e-17	1.02108
Neutrophil count	rs73270847	14	65521158	C	A	6.79e-10	1.0317
Neutrophil count	rs11623906	14	69199111	A	G	4.77969e-26	0.962749
Neutrophil count	rs12884741	14	69870944	G	A	3.33964e-26	1.04199
Neutrophil count	rs9806027	14	81668707	C	G	9.86961e-17	0.984032
Neutrophil count	rs10131197	14	93015394	G	A	1.81009e-12	1.01476
Neutrophil count	rs72699870	14	93116351	C	T	4.70002e-32	0.97141
Neutrophil count	rs10146962	14	101170540	C	T	4.67951e-13	0.985319
Neutrophil count	rs4983590	14	105646179	A	G	1.42004e-13	0.984836
Neutrophil count	rs4924450	15	40597229	A	G	3.40001e-10	1.01391
Neutrophil count	rs12440045	15	41782684	C	A	5.1298e-23	0.980794
Neutrophil count	rs4924590	15	42233673	A	T	2.03002e-32	1.02725
Neutrophil count	rs2062250	15	64672002	A	G	9.62055e-31	1.04813
Neutrophil count	rs67538199	15	75361650	C	T	6.46994e-14	0.980523
Neutrophil count	rs34127110	15	77313571	A	G	7.19946e-14	1.01474
Neutrophil count	rs7168592	15	101723499	T	C	2.72019e-42	1.04407
Neutrophil count	rs7187167	16	1349209	C	T	3.29003e-17	0.981388
Neutrophil count	rs13333747	16	2175373	C	T	1.66994e-13	0.980918
Neutrophil count	rs6500550	16	3746241	T	C	5.52968e-26	0.977885
Neutrophil count	rs16958642	16	11864032	A	G	2.77e-10	1.02255
Neutrophil count	rs61739285	16	27480797	T	C	1.15001e-13	0.960666
Neutrophil count	rs12716977	16	30482803	C	T	1.97015e-25	1.02051
Neutrophil count	rs1362623	16	49885785	T	C	1.49005e-14	1.01845
Neutrophil count	rs55698046	16	53136168	A	G	1.02991e-12	0.986121
Neutrophil count	rs11644125	16	57058974	T	C	2.77013e-13	0.98564
Neutrophil count	rs36026517	16	74597758	C	G	5.03037e-19	1.02171
Neutrophil count	rs8045100	16	81603400	T	C	2.22997e-22	1.01905
Neutrophil count	rs247826	16	84582965	T	C	4.44017e-17	1.01981
Neutrophil count	rs56177354	16	85932652	T	C	7.46965e-26	0.956122
Neutrophil count	rs11642583	16	85938595	G	T	3.13979e-44	1.03964
Neutrophil count	rs731708	16	85980534	A	C	2.01002e-14	0.981579
Neutrophil count	rs11642657	16	86016328	T	C	5.0501e-25	1.13297
Neutrophil count	rs72815507	16	88972852	T	C	6.75927e-14	1.0364
Neutrophil count	rs9905106	17	1373518	C	T	1.61994e-24	1.02304
Neutrophil count	rs2189336	17	5326162	A	G	9.83105e-16	1.01567
Neutrophil count	rs61759532	17	7240391	T	C	6.62064e-23	0.977107
Neutrophil count	rs74480102	17	7742601	A	G	3.09029e-21	0.954735
Neutrophil count	rs7223364	17	7780709	T	G	8.83995e-07	1.01452
Neutrophil count	rs203470	17	19858626	T	C	1.22e-09	1.01198
Neutrophil count	rs56336338	17	27645258	A	G	8.23e-21	1.02651
Neutrophil count	rs4796089	17	33814758	C	T	9.62942e-12	0.976525
Neutrophil count	rs4795281	17	36616059	C	T	7.91954e-19	1.0183
Neutrophil count	rs142286142	17	38172820	C	T	4.10015e-11	0.847228
Neutrophil count	rs146890554	17	38173637	T	C	8.02047e-38	0.896762
Neutrophil count	rs61024420	17	38362366	G	A	2.52988e-63	1.03619
Neutrophil count	rs112381903	17	41388250	T	A	3.46019e-17	1.0338
Neutrophil count	rs12940701	17	46114620	T	C	1.21001e-10	1.01383
Neutrophil count	rs80093687	17	55463857	T	C	8.10028e-14	0.967157
Neutrophil count	rs35897051	17	56348226	G	T	4.98001e-09	1.07732
Neutrophil count	rs119468010	17	56350196	A	G	5.57956e-20	1.16819
Neutrophil count	rs149133270	17	56351017	T	C	5.00034e-14	1.23013
Neutrophil count	rs138284624	17	56385573	T	C	2.47002e-49	1.1365
Neutrophil count	rs2665405	17	57875292	A	G	6.74062e-53	1.02995
Neutrophil count	rs147104235	17	72759559	G	C	9.62055e-12	1.33978
Neutrophil count	rs12944783	17	74375743	G	C	5.52001e-09	1.01279
Neutrophil count	rs2240775	17	74710128	C	T	4.00037e-15	0.984892
Neutrophil count	rs72901753	17	76244283	C	G	1.22999e-11	0.985579
Neutrophil count	rs4969405	17	79122996	T	G	6.94001e-10	1.01263
Neutrophil count	rs4468717	18	3457606	T	C	4.58987e-12	0.975333
Neutrophil count	rs303753	18	21074922	A	G	9.56974e-29	0.977496
Neutrophil count	rs4800173	18	21619931	G	A	1.22999e-15	0.980707
Neutrophil count	rs2043027	18	21640564	A	G	4.02004e-08	1.01271
Neutrophil count	rs76786413	18	21857742	T	A	1.69005e-15	0.96016
Neutrophil count	rs9965539	18	41973779	A	G	1.3499e-27	1.0316
Neutrophil count	rs4890487	18	42230172	A	C	5.47016e-12	0.986556
Neutrophil count	rs8084255	18	48144754	T	C	1.18005e-26	1.02148
Neutrophil count	rs72982988	18	57802714	A	G	1.97002e-08	0.987162
Neutrophil count	rs7231404	18	60123141	G	C	1e-11	0.985816
Neutrophil count	rs17758695	18	60920854	T	C	4.48002e-10	0.963835
Neutrophil count	rs56249713	18	67533332	C	T	2.28981e-14	0.985049
Neutrophil count	rs72973714	18	74076020	T	C	6.64967e-21	0.964249
Neutrophil count	rs930232	19	1036018	A	G	2.91005e-25	1.02147
Neutrophil count	rs10411032	19	1866427	C	T	1.64998e-07	1.0141
Neutrophil count	rs2965205	19	2599149	T	C	2.09002e-08	1.01454
Neutrophil count	rs146875993	19	3165480	C	T	8.99912e-12	0.933831
Neutrophil count	rs144284241	19	3203962	T	C	2.43781e-119	0.740779
Neutrophil count	rs28540102	19	4975763	C	T	8.50942e-17	1.01723
Neutrophil count	rs4804774	19	7772173	C	G	1.33015e-12	1.01692
Neutrophil count	rs571497	19	7827830	A	G	9.75888e-45	0.962782
Neutrophil count	rs8108722	19	10347084	C	T	6.40029e-25	0.974164
Neutrophil count	rs6511703	19	10666450	C	T	1.65997e-24	0.976983
Neutrophil count	rs1985157	19	18513594	C	T	1.29003e-38	1.02685
Neutrophil count	rs4805881	19	33896432	C	A	3.05e-12	0.985669
Neutrophil count	rs416633	19	35941879	A	T	8.79995e-09	1.02116
Neutrophil count	rs117359636	19	42768770	A	G	1.33998e-11	0.892701
Neutrophil count	rs4760	19	44153100	G	A	1.41906e-171	0.927546
Neutrophil count	rs8102712	19	45715717	T	C	1.81999e-05	1.00878
Neutrophil count	rs11673093	19	45742094	A	G	1.44877e-109	0.95233
Neutrophil count	rs386243	19	49127490	T	C	1.02991e-30	0.973942
Neutrophil count	rs12459419	19	51728477	T	C	7.37055e-21	0.98094
Neutrophil count	rs17716331	19	51879291	A	G	3.51965e-16	0.982336
Neutrophil count	rs2254458	20	1551485	T	C	1.75999e-10	0.986676
Neutrophil count	rs3761215	20	3750366	C	T	3.22003e-10	0.987026
Neutrophil count	rs56202412	20	39119602	A	T	5.31986e-14	1.02712
Neutrophil count	rs6072078	20	39255080	G	A	4.73042e-18	1.01714
Neutrophil count	rs2179593	20	42660286	A	C	8.62005e-09	0.987746
Neutrophil count	rs1800961	20	43042364	T	C	8.99083e-21	0.949384
Neutrophil count	rs149257976	20	47384301	A	C	3.20996e-26	0.915648
Neutrophil count	rs4809330	20	62349586	G	A	2.57988e-15	1.01629
Neutrophil count	rs9977672	21	40463283	A	G	7.34007e-24	0.977924
Neutrophil count	rs1788493	21	44469063	T	C	1.88018e-11	1.01324
Neutrophil count	rs140221307	22	17586757	C	T	2.87012e-14	0.903824
Neutrophil count	rs149771513	22	17588658	A	G	2.60976e-19	1.54167
Neutrophil count	rs4819555	22	17590269	T	C	9.83105e-14	1.01722
Neutrophil count	rs5746451	22	18126020	C	T	2.93968e-30	1.02233
Neutrophil count	rs2073748	22	19968971	A	G	1.40001e-09	1.01282
Neutrophil count	rs5760147	22	24334948	C	A	3.02998e-10	0.987464
Neutrophil count	rs139374	22	39522488	T	C	2.67997e-10	0.987268
Neutrophil count	rs738408	22	44324730	T	C	7.73927e-12	0.983999
Eosinophil count	rs4870	1	2488153	G	A	4.07005e-13	0.985681
Eosinophil count	rs159963	1	8504421	A	C	9.88098e-22	1.01952
Eosinophil count	rs916385	1	9340737	C	T	2.35993e-19	1.02027
Eosinophil count	rs35249183	1	12099345	G	A	1.46016e-32	1.0408
Eosinophil count	rs2230624	1	12175658	A	G	2.22024e-28	0.911922
Eosinophil count	rs474247	1	12246175	T	C	2.71019e-20	1.02329
Eosinophil count	rs3816455	1	21191430	G	A	1.76999e-10	1.01284
Eosinophil count	rs2075995	1	23847464	A	C	5.81032e-23	0.980661
Eosinophil count	rs760805	1	25251923	T	A	2.49e-13	1.01478
Eosinophil count	rs1071849	1	26646726	G	A	3.86011e-15	0.981833
Eosinophil count	rs76022305	1	28631300	T	C	8.88996e-19	0.965943
Eosinophil count	rs476012	1	38240901	A	T	3.76002e-10	0.987676
Eosinophil count	rs1004870	1	42370787	T	C	1.26999e-38	1.02653
Eosinophil count	rs114269697	1	65314212	A	C	3.12968e-18	0.924307
Eosinophil count	rs12408934	1	65423447	A	G	2.35994e-36	0.959523
Eosinophil count	rs41313381	1	79411968	A	C	7.05018e-19	1.05141
Eosinophil count	rs56034708	1	92064476	A	G	9.89008e-11	1.01929
Eosinophil count	rs2281525	1	93595306	C	G	5.45004e-28	1.02406
Eosinophil count	rs12724990	1	101137030	A	G	3.61993e-13	0.985651
Eosinophil count	rs74431709	1	101653125	G	T	5.26987e-42	0.95797
Eosinophil count	rs4581298	1	101656160	C	T	1.22999e-35	0.973541
Eosinophil count	rs10875357	1	101664644	C	T	1.03992e-31	1.02582
Eosinophil count	rs1013910	1	117411383	A	G	9.41001e-09	0.98236
Eosinophil count	rs11204682	1	150595537	T	G	4.8899e-67	0.959511
Eosinophil count	rs11264296	1	154994750	C	T	9.52994e-10	1.01244
Eosinophil count	rs34448954	1	161168189	T	C	3.8699e-15	0.975063
Eosinophil count	rs1214598	1	167426424	A	G	5.53988e-19	0.982016
Eosinophil count	rs6672031	1	172796505	G	C	1.9002e-23	1.02032
Eosinophil count	rs1099448	1	173231898	T	C	8.31955e-19	1.01786
Eosinophil count	rs2296618	1	198666232	G	A	7.85055e-42	0.961408
Eosinophil count	rs1036332	1	199012478	C	A	1.6099e-47	0.967833
Eosinophil count	rs12409804	1	206657181	A	T	7.13001e-10	1.01455
Eosinophil count	rs11583398	1	206968955	A	C	1.24997e-12	0.979837
Eosinophil count	rs12142635	1	226976332	A	C	3.94003e-10	0.973257
Eosinophil count	rs11810108	1	229668671	C	T	2.29985e-12	0.983495
Eosinophil count	rs4149909	1	242023898	G	A	2.07e-09	0.967152
Eosinophil count	rs346835	2	8438693	T	C	7.54918e-37	0.973663
Eosinophil count	rs62105489	2	8757326	T	C	1.13006e-11	0.970208
Eosinophil count	rs11885668	2	28688520	T	C	6.30957e-28	1.02659
Eosinophil count	rs13417487	2	38289162	T	G	3.2802e-11	1.01343
Eosinophil count	rs17682575	2	43152304	T	C	1.33015e-12	0.982508
Eosinophil count	rs113542380	2	43464818	A	G	1.54989e-12	0.973496
Eosinophil count	rs7569084	2	65656969	T	C	1.18987e-20	1.01888
Eosinophil count	rs2160783	2	71283467	G	A	2.39994e-14	0.984182
Eosinophil count	rs11895277	2	72077960	T	C	3.81997e-09	0.981996
Eosinophil count	rs2579500	2	97201682	A	G	1.55955e-120	1.04856
Eosinophil count	rs34469351	2	98613175	T	C	1.93019e-34	0.971928
Eosinophil count	rs1921622	2	102966067	A	G	5.00034e-122	1.04774
Eosinophil count	rs10208293	2	102966310	A	G	2.51189e-285	0.924128
Eosinophil count	rs11124066	2	106516925	A	T	9.2406e-14	1.01536
Eosinophil count	rs1448187	2	112220359	C	T	7.89042e-12	1.01657
Eosinophil count	rs4848100	2	112388532	T	C	2.44006e-38	1.03087
Eosinophil count	rs4954395	2	136927105	A	G	1.75995e-11	0.972851
Eosinophil count	rs16858573	2	143875725	C	T	8.18088e-16	0.976106
Eosinophil count	rs1427499	2	145400317	G	A	1.29987e-17	1.01884
Eosinophil count	rs10195713	2	158520905	T	C	2.73968e-17	1.02525
Eosinophil count	rs2111485	2	163110536	G	A	1.26009e-15	0.983945
Eosinophil count	rs10930337	2	169695031	T	C	2.03002e-11	1.01482
Eosinophil count	rs6731125	2	182308836	C	T	1.03992e-17	1.01731
Eosinophil count	rs6741307	2	196998315	T	C	6.31975e-11	1.01412
Eosinophil count	rs117701653	2	204628795	C	A	3.84999e-10	0.969981
Eosinophil count	rs4673709	2	213820616	A	C	2.4598e-31	1.03228
Eosinophil count	rs12619285	2	213824045	G	A	1.71002e-178	0.938198
Eosinophil count	rs1871946	2	213879407	C	T	1.6788e-114	0.955338
Eosinophil count	rs35409523	2	213908457	A	G	1.42988e-40	1.05137
Eosinophil count	rs116588314	2	213970187	A	G	3.48001e-10	0.958051
Eosinophil count	rs13023767	2	231122057	G	T	3.44985e-21	1.02174
Eosinophil count	rs1057258	2	234115629	T	C	2.52e-35	0.968385
Eosinophil count	rs6723077	2	238869884	T	C	7.85959e-11	0.987095
Eosinophil count	rs34290285	2	242698640	A	G	4.73042e-91	0.955151
Eosinophil count	rs55865625	3	3108280	G	C	2.94999e-09	1.02385
Eosinophil count	rs115820364	3	10229160	T	C	1.05999e-26	1.04635
Eosinophil count	rs155583	3	10233524	T	C	3.33964e-21	1.01917
Eosinophil count	rs56395424	3	12235723	A	G	1.05999e-46	0.969846
Eosinophil count	rs2960422	3	12334991	A	G	1.88018e-48	0.970783
Eosinophil count	rs9852648	3	16911330	G	A	1.22999e-21	0.977299
Eosinophil count	rs7618405	3	18250509	A	C	9.8992e-12	0.983549
Eosinophil count	rs6550653	3	18812736	G	A	1.38e-08	0.988762
Eosinophil count	rs13073683	3	25393837	C	T	1.32008e-14	1.0157
Eosinophil count	rs1353286	3	27772014	G	T	3.09029e-24	1.02043
Eosinophil count	rs7646283	3	33046480	T	C	2.33024e-36	1.02634
Eosinophil count	rs7433284	3	42872590	A	G	3.86011e-29	0.977338
Eosinophil count	rs2228467	3	42906116	C	T	8.8308e-52	1.06425
Eosinophil count	rs138346219	3	46307313	G	A	1.98016e-16	1.27676
Eosinophil count	rs73072483	3	50771624	A	G	1.18987e-28	0.967405
Eosinophil count	rs75056698	3	98442051	C	T	1.05999e-13	1.01697
Eosinophil count	rs4618204	3	101281534	C	T	1.08993e-19	1.01835
Eosinophil count	rs79754744	3	111830304	G	A	1.85994e-13	0.959229
Eosinophil count	rs9868582	3	112052927	T	G	5.81032e-35	0.975796
Eosinophil count	rs74562885	3	112147681	C	T	4.54988e-23	1.03902
Eosinophil count	rs12494693	3	112677529	A	G	9.77012e-26	0.979447
Eosinophil count	rs2715275	3	121781689	G	A	4.1096e-12	1.01724
Eosinophil count	rs10934578	3	121977282	T	G	8.39074e-17	1.01801
Eosinophil count	rs9289330	3	128311067	G	C	3.88956e-13	0.98528
Eosinophil count	rs191451841	3	128317978	T	C	3.93007e-13	1.10146
Eosinophil count	rs6782812	3	128317997	A	G	0	1.14322
Eosinophil count	rs112097551	3	128322617	A	G	4.53002e-15	0.795273
Eosinophil count	rs111381449	3	142181543	G	C	2.90001e-11	0.982198
Eosinophil count	rs1516527	3	148609704	C	T	2.25009e-12	0.968239
Eosinophil count	rs4680250	3	150941492	G	C	4.84953e-13	0.984389
Eosinophil count	rs3774039	3	171380174	A	G	1.42004e-12	1.01424
Eosinophil count	rs9815874	3	188441161	T	C	1.93019e-39	1.02876
Eosinophil count	rs9325377	3	196506153	G	A	7.71969e-19	0.982523
Eosinophil count	rs7687708	4	6906076	G	T	1.55998e-09	0.9854
Eosinophil count	rs78976775	4	38663828	C	T	5.10975e-45	0.946035
Eosinophil count	rs9992667	4	38680186	T	C	7.36207e-170	1.06982
Eosinophil count	rs17005891	4	83547862	A	G	2.66072e-101	0.946719
Eosinophil count	rs113473633	4	103449131	G	A	3.46977e-22	0.93874
Eosinophil count	rs2069772	4	123373133	C	T	2.16023e-22	1.02199
Eosinophil count	rs1913191	4	123601514	T	A	6.24022e-20	1.01998
Eosinophil count	rs7674870	4	139089463	G	A	7.51969e-13	1.0146
Eosinophil count	rs11931711	4	153291513	T	C	3.48017e-18	1.01944
Eosinophil count	rs2853677	5	1287194	A	G	4.01976e-11	1.0134
Eosinophil count	rs10062687	5	10624866	G	T	9.47109e-25	1.02444
Eosinophil count	rs16903574	5	14610309	G	C	1.17004e-13	1.02891
Eosinophil count	rs4703730	5	76549688	T	C	6.91035e-16	0.984102
Eosinophil count	rs162159	5	98260575	T	C	1.22e-09	0.978783
Eosinophil count	rs34495	5	98265807	T	G	3.67029e-20	0.980365
Eosinophil count	rs1837253	5	110401872	C	T	1.29003e-64	1.03906
Eosinophil count	rs10455025	5	110404999	C	A	4.93969e-85	1.04133
Eosinophil count	rs27438	5	131413255	A	G	1.86209e-153	1.06628
Eosinophil count	rs12515180	5	131785684	T	C	3.13329e-283	0.93044
Eosinophil count	rs17622517	5	131803537	C	T	5.36044e-59	0.942846
Eosinophil count	rs139939228	5	131864035	C	A	1.53003e-42	1.23423
Eosinophil count	rs749891445	5	131948800	G	A	0.728226	1.09843
Eosinophil count	rs4705963	5	132029491	G	A	9.03025e-13	0.98367
Eosinophil count	rs244676	5	133431615	C	G	4.56037e-12	0.979181
Eosinophil count	rs5742913	5	133451683	A	C	1.99021e-17	1.0272
Eosinophil count	rs34317837	5	135244002	A	G	1.07004e-12	0.978701
Eosinophil count	rs252128	5	141406997	C	T	3.25013e-24	0.978228
Eosinophil count	rs11739101	5	142455701	T	G	4.79954e-16	1.01818
Eosinophil count	rs7705013	5	142501187	A	G	2.12002e-09	1.01649
Eosinophil count	rs258756	5	142621072	C	T	8.6896e-12	1.01378
Eosinophil count	rs56330463	5	148200011	C	T	5.38022e-86	1.04027
Eosinophil count	rs6580586	5	148242723	C	A	1.49005e-11	1.02226
Eosinophil count	rs960709	5	150461049	G	A	3.59998e-23	0.977078
Eosinophil count	rs9313497	5	169691627	C	T	2.66993e-14	0.9702
Eosinophil count	rs62385501	5	171950231	A	T	1.67996e-11	0.985677
Eosinophil count	rs75049939	5	173334219	G	T	2.32001e-10	0.98646
Eosinophil count	rs6556313	5	176792491	G	A	2.16023e-20	1.01966
Eosinophil count	rs6904506	6	245096	C	T	2.25009e-49	0.948968
Eosinophil count	rs2797305	6	390658	T	C	7.64012e-24	0.966441
Eosinophil count	rs9328192	6	434364	G	A	2.41991e-18	1.01762
Eosinophil count	rs3765438	6	563210	A	G	2.38013e-11	0.965098
Eosinophil count	rs11965257	6	588426	C	T	4.18023e-15	0.980087
Eosinophil count	rs9258750	6	29828972	G	A	5.40008e-27	0.972488
Eosinophil count	rs3128900	6	29833057	T	G	7.38924e-12	0.981387
Eosinophil count	rs9461666	6	31207763	G	T	5.36043e-14	1.05223
Eosinophil count	rs2523548	6	31332527	A	G	6.62064e-77	0.963561
Eosinophil count	rs2596472	6	31428967	A	G	5.81969e-20	1.021
Eosinophil count	rs3094604	6	31434111	G	A	3.90841e-134	0.938892
Eosinophil count	rs6929796	6	31522669	A	G	5.41003e-11	1.01773
Eosinophil count	rs139197261	6	32222546	G	A	3.05985e-11	0.946336
Eosinophil count	rs74292032	6	33035315	G	A	1.54989e-15	0.937174
Eosinophil count	rs493063	6	33571985	A	G	1.71989e-27	1.02689
Eosinophil count	rs9800506	6	35517390	T	G	4.86968e-38	0.974025
Eosinophil count	rs4713899	6	35569281	G	A	2.70022e-26	0.972027
Eosinophil count	rs61612642	6	42197707	T	C	4.8899e-44	1.03822
Eosinophil count	rs4714599	6	42285815	C	T	7.87952e-22	1.02115
Eosinophil count	rs9349322	6	45634092	C	A	4.04017e-15	1.02227
Eosinophil count	rs62408225	6	90956409	G	A	6.18016e-92	0.958712
Eosinophil count	rs12208103	6	107442431	T	C	6.82967e-50	0.969731
Eosinophil count	rs35959442	6	135424179	G	C	1.88018e-86	0.957104
Eosinophil count	rs6924387	6	137082948	G	A	2.18978e-16	1.0168
Eosinophil count	rs17781283	6	138262773	A	G	1.9002e-15	0.956621
Eosinophil count	rs9390033	6	143225904	G	A	3.40016e-13	1.02501
Eosinophil count	rs72992130	6	144441671	T	C	8.48008e-13	1.03517
Eosinophil count	rs391875	6	149795136	A	G	8.60994e-11	1.01321
Eosinophil count	rs6971710	7	3140173	A	G	2.74979e-30	1.02873
Eosinophil count	rs6975452	7	3160511	A	T	4.10015e-26	0.97916
Eosinophil count	rs60466842	7	8024840	A	C	6.85994e-10	0.978439
Eosinophil count	rs1630916	7	17015162	G	A	5.52968e-22	0.980715
Eosinophil count	rs2390314	7	20455978	T	A	1.29987e-13	0.971488
Eosinophil count	rs57834782	7	20502828	A	T	7.78037e-141	0.943381
Eosinophil count	rs60600003	7	37382465	G	T	3.05e-38	1.04384
[truncated: 434 more rows]

## Sheet: Supplementary Table 3
Table S3: The information of overlapping SNPs between basophil count and BMI from PhenoScanner.
SNP	BP	A1	A2	Consequence	Ensembl	Symbol	Trait	Study
rs13100173	chr3:50332697	A	G	missense	ENSG00000186792	HYAL3	Body mass index, Body mass index in males greater than 50 years of age	GIANT, Neale B
rs1883638	chr6:34830754	T	C	intron	ENSG00000065060	UHRF1BP1	Body mass index	Neale B
rs877116	chr8:10712945	T	G	downstream	ENSG00000280294	RP11-177H2.1	Body mass index	Neale B
rs3184504	chr12:111884608	T	C	missense	ENSG00000111252	SH2B3	Body mass index adjusted for smoking, Body mass index adjusted for smoking in males, Body mass index	GIANT
rs7196129	chr16:30471109	T	C	intergenic	ENSG00000252791	Y_RNA	Body mass index	Neale B

## Sheet: Supplementary Table 4
Table S4: Sensitivity analysis of cohort study in UKB.
	Univariate regression			Multivariate regression
	HR (95% CI)		P	HR (95% CI)		P
White blood cell count	1.062 (1.049, 1.075)		4.74504e-22	1.043 (1.021, 1.066)		0.000115703
Lymphocyte count	1.018 (1.002, 1.035)		0.0295728	0.979 (0.933, 1.027)		0.377022
Monocyte count	1.033 (1.022, 1.044)		6.71882e-09	1.028 (1.009, 1.048)		0.0039152
Neutrophil count	1.147 (1.110, 1.184)		1.01032e-16	1.079 (1.039, 1.122)		9.76244e-05
Eosinophil count	1.076 (1.054, 1.097)		5.8437e-13	1.062 (1.036, 1.088)		1.4464e-06
Basophil count	1.035 (1.002, 1.070)		0.0353306	1.016 (0.979, 1.054)		0.403939

## Sheet: Supplementary Table 5
Table S5: Association between white blood cells and psoriasis in logistic regression.
	Univariate regression			Multivariate regression
	OR (95% CI)		P	OR (95% CI)		P
White blood cell count	1.117 (1.085, 1.149)		6.9825e-14	1.052 (1.024, 1.082)		0.000201714
Lymphocyte count	1.019 (1.000, 1.037)		0.0453228	0.971 (0.929, 1.011)		0.18845
Monocyte count	1.053 (1.029, 1.077)		2.38719e-05	1.033 (1.009, 1.053)		0.00115237
Neutrophil count	1.159 (1.123, 1.196)		6.49151e-20	1.087 (1.050, 1.125)		1.97042e-06
Eosinophil count	1.089 (1.062, 1.117)		1.71175e-11	1.069 (1.040, 1.097)		7.58681e-07
Basophil count	1.029 (0.996, 1.059)		0.0656877	1.008 (0.972, 1.041)		0.654003

## Sheet: Supplementary Table 6
Table S6: Two-sample MR analyses testing effects of the count of white blood cells subtypes on psoriasis.
Exposure variable	No of IVs	Methods	Estimate (Egger_intercept)	SE	Pval	Heterogeneity test (Q_pval)
White blood cell	68	Inverse variance weighted	0.424754	0.14897	0.00435432	0.0986203
Lymphocyte	63		0.0780969	0.174845	0.655118	0.0256117
Monocyte	94		0.0441503	0.106616	0.678795	0.021512
Neutrophil	58		0.169317	0.144211	0.240358	0.298639
Eosinophil	71		0.326431	0.1216	0.00726476	0.719676
Basophil	36		-0.0205576	0.212981	0.923105	0.627081
White blood cell	68	MR Egger	0.132994	0.32245	0.681348	0.100817
Lymphocyte	63		0.361413	0.562098	0.522652	0.022391
Monocyte	94		0.104066	0.184803	0.574726	0.018721
Neutrophil	58		0.503803	0.30875	0.108344	0.316488
Eosinophil	71		0.0170582	0.268471	0.949521	0.741548
Basophil	36		0.315265	0.568248	0.582662	0.599797
White blood cell	68	Weighted median	0.394061	0.237079	0.0964822	NA
Lymphocyte	63		-0.248462	0.229946	0.279909	NA
Monocyte	94		0.106653	0.154357	0.489599	NA
Neutrophil	58		0.125281	0.230495	0.586765	NA
Eosinophil	71		0.503114	0.194656	0.00974813	NA
Basophil	36		-0.225423	0.309779	0.466803	NA
White blood cell	68	Simple mode	0.228567	0.396377	0.566115	NA
Lymphocyte	63		-0.44369	0.535918	0.410899	NA
Monocyte	94		0.321545	0.317301	0.31351	NA
Neutrophil	58		0.082067	0.395921	0.836529	NA
Eosinophil	71		0.429152	0.406618	0.294864	NA
Basophil	36		-0.344865	0.515301	0.507727	NA
White blood cell	68	Weighted mode	0.311802	0.265736	0.244809	NA
Lymphocyte	63		-0.328947	0.469441	0.486099	NA
Monocyte	94		0.0414499	0.153369	0.787558	NA
Neutrophil	58		0.102683	0.246035	0.677991	NA
Eosinophil	71		0.429152	0.272794	0.120188	NA
Basophil	36		-0.327094	0.430051	0.451993	NA
White blood cell	68	MR-PRESSO	NA	NA	NA	NA
Lymphocyte	63		NA	NA	NA	NA
Monocyte	94		-0.00506702	0.103621	0.961105	NA
Neutrophil	58		NA	NA	NA	NA
Eosinophil	71		NA	NA	NA	NA
Basophil	36		NA	NA	NA	NA
White blood cell	68	Egger intercept tests	0.0128808	0.0126265	0.311386	NA
Lymphocyte	63		-0.0105785	0.019934	0.59757	NA
Monocyte	94		-0.0037052	0.00931344	0.691675	NA
Neutrophil	58		-0.0152483	0.0124604	0.226175	NA
Eosinophil	71		0.0149641	0.0115773	0.200482	NA
Basophil	36		-0.0125977	0.0197628	0.528104	NA

## Sheet: Supplementary Table 7
Table S7: Leave-one-out analysis presenting IVW causal estimates testing effect of white blood cell and eosinophil count on psoriasis.
Exposure variable	Outcome variable	SNP	Estimate	SE	Pval
White blood cell count	Psoriasis	rs10087240	0.436588	0.149881	0.00358101
White blood cell count	Psoriasis	rs10178094	0.410372	0.148932	0.00586139
White blood cell count	Psoriasis	rs10466905	0.398528	0.148759	0.00738402
White blood cell count	Psoriasis	rs10807152	0.407547	0.147897	0.00585816
White blood cell count	Psoriasis	rs11245326	0.434493	0.149892	0.00374699
White blood cell count	Psoriasis	rs1134924	0.408618	0.148935	0.00607703
White blood cell count	Psoriasis	rs1144700	0.425239	0.150613	0.00475178
White blood cell count	Psoriasis	rs116114526	0.413912	0.150129	0.00583265
White blood cell count	Psoriasis	rs11678685	0.449847	0.14872	0.00248795
White blood cell count	Psoriasis	rs11723621	0.425	0.150582	0.00476683
White blood cell count	Psoriasis	rs12239046	0.431899	0.150966	0.00422424
White blood cell count	Psoriasis	rs12600856	0.416857	0.163366	0.0107205
White blood cell count	Psoriasis	rs1260326	0.437941	0.150701	0.00366042
White blood cell count	Psoriasis	rs12936529	0.439348	0.149416	0.00327744
White blood cell count	Psoriasis	rs13125760	0.427048	0.150647	0.00458608
White blood cell count	Psoriasis	rs143699489	0.432029	0.150084	0.00399456
White blood cell count	Psoriasis	rs16850073	0.406829	0.151656	0.00730582
White blood cell count	Psoriasis	rs17046310	0.441066	0.148299	0.0029379
White blood cell count	Psoriasis	rs181216093	0.404503	0.149539	0.00683053
White blood cell count	Psoriasis	rs1822534	0.444532	0.148596	0.0027756
White blood cell count	Psoriasis	rs1945392	0.42563	0.15126	0.00489439
White blood cell count	Psoriasis	rs2038700	0.428783	0.151517	0.00465584
White blood cell count	Psoriasis	rs2116942	0.413297	0.149687	0.00576111
White blood cell count	Psoriasis	rs212409	0.405287	0.148725	0.00642855
White blood cell count	Psoriasis	rs2238783	0.431827	0.150419	0.00409402
White blood cell count	Psoriasis	rs2271400	0.430812	0.150367	0.00416929
White blood cell count	Psoriasis	rs238911	0.432834	0.150218	0.0039595
White blood cell count	Psoriasis	rs2476601	0.446103	0.15085	0.00310394
White blood cell count	Psoriasis	rs247826	0.42824	0.151885	0.00480998
White blood cell count	Psoriasis	rs2594836	0.407598	0.150971	0.00693709
White blood cell count	Psoriasis	rs2665405	0.43202	0.151358	0.00431336
White blood cell count	Psoriasis	rs2715553	0.421151	0.150497	0.00513572
White blood cell count	Psoriasis	rs2807743	0.417082	0.150929	0.00571976
White blood cell count	Psoriasis	rs309190	0.409675	0.149397	0.00610325
White blood cell count	Psoriasis	rs3209441	0.411221	0.148927	0.00575839
White blood cell count	Psoriasis	rs3735485	0.401438	0.148966	0.00704262
White blood cell count	Psoriasis	rs445	0.437436	0.152502	0.00412549
White blood cell count	Psoriasis	rs447124	0.421945	0.1505	0.00505322
White blood cell count	Psoriasis	rs4682863	0.416428	0.15054	0.00567088
White blood cell count	Psoriasis	rs4844622	0.438377	0.149223	0.00330615
White blood cell count	Psoriasis	rs56388170	0.456186	0.152591	0.00279345
White blood cell count	Psoriasis	rs58106596	0.42103	0.150475	0.00514196
White blood cell count	Psoriasis	rs59868192	0.409378	0.149696	0.0062433
White blood cell count	Psoriasis	rs62395767	0.424841	0.150175	0.00466977
White blood cell count	Psoriasis	rs62396356	0.434756	0.149402	0.00361453
White blood cell count	Psoriasis	rs665723	0.434351	0.150387	0.00387421
White blood cell count	Psoriasis	rs6740847	0.42514	0.151593	0.00503985
White blood cell count	Psoriasis	rs6917586	0.418783	0.150574	0.0054151
White blood cell count	Psoriasis	rs6927569	0.39614	0.147427	0.00720903
White blood cell count	Psoriasis	rs6993442	0.423823	0.150869	0.00496621
White blood cell count	Psoriasis	rs7036656	0.432672	0.150322	0.00399814
White blood cell count	Psoriasis	rs7255933	0.430505	0.152791	0.00483825
White blood cell count	Psoriasis	rs72780191	0.384774	0.143589	0.00736882
White blood cell count	Psoriasis	rs72832928	0.439086	0.144615	0.00239539
White blood cell count	Psoriasis	rs749780	0.393993	0.146988	0.00735247
White blood cell count	Psoriasis	rs7513208	0.424965	0.150604	0.00477642
White blood cell count	Psoriasis	rs76428106	0.451853	0.148325	0.00231624
White blood cell count	Psoriasis	rs7684939	0.426465	0.150579	0.00462327
White blood cell count	Psoriasis	rs7846314	0.437491	0.151349	0.00384486
White blood cell count	Psoriasis	rs78663649	0.461864	0.149076	0.00194711
White blood cell count	Psoriasis	rs79716587	0.40889	0.14887	0.00602136
White blood cell count	Psoriasis	rs9267812	0.479909	0.146326	0.00103905
White blood cell count	Psoriasis	rs9348970	0.413785	0.149752	0.0057249
White blood cell count	Psoriasis	rs9974665	0.409721	0.148634	0.00584105
White blood cell count	Psoriasis	rs998584	0.427706	0.150491	0.00448212
Eosinophil counts	Psoriasis	rs1000005	0.320008	0.122032	0.00873327
Eosinophil counts	Psoriasis	rs10265538	0.340086	0.124352	0.00624043
Eosinophil counts	Psoriasis	rs10283564	0.340187	0.122309	0.00541306
Eosinophil counts	Psoriasis	rs1036207	0.321783	0.122947	0.00886439
Eosinophil counts	Psoriasis	rs10508372	0.332445	0.121996	0.00642938
Eosinophil counts	Psoriasis	rs1059091	0.322576	0.122324	0.00836281
Eosinophil counts	Psoriasis	rs1059513	0.336984	0.121919	0.00570995
Eosinophil counts	Psoriasis	rs11242709	0.315636	0.122159	0.00977164
Eosinophil counts	Psoriasis	rs113473633	0.32292	0.121822	0.00803151
Eosinophil counts	Psoriasis	rs114743735	0.336122	0.122074	0.0058973
Eosinophil counts	Psoriasis	rs11555542	0.325361	0.121818	0.00756528
Eosinophil counts	Psoriasis	rs11613704	0.320456	0.12201	0.00862767
Eosinophil counts	Psoriasis	rs12545733	0.333911	0.122159	0.0062681
Eosinophil counts	Psoriasis	rs12653266	0.348581	0.122136	0.00431654
Eosinophil counts	Psoriasis	rs12694291	0.315755	0.122476	0.00993462
Eosinophil counts	Psoriasis	rs12705849	0.333633	0.121933	0.0062155
Eosinophil counts	Psoriasis	rs12935413	0.343429	0.123081	0.00526658
Eosinophil counts	Psoriasis	rs13023767	0.326822	0.121918	0.00734748
Eosinophil counts	Psoriasis	rs13223928	0.31465	0.122142	0.00999218
Eosinophil counts	Psoriasis	rs145605569	0.325823	0.122247	0.00769234
Eosinophil counts	Psoriasis	rs149206763	0.340334	0.122099	0.00531379
Eosinophil counts	Psoriasis	rs17548938	0.327244	0.122308	0.00746022
Eosinophil counts	Psoriasis	rs2038700	0.326168	0.12193	0.00747192
Eosinophil counts	Psoriasis	rs2039713	0.324577	0.121986	0.00779621
Eosinophil counts	Psoriasis	rs2239633	0.356109	0.122918	0.00376597
Eosinophil counts	Psoriasis	rs2381416	0.308508	0.126424	0.0146764
Eosinophil counts	Psoriasis	rs248829	0.328231	0.122022	0.00714657
Eosinophil counts	Psoriasis	rs2501426	0.327409	0.122013	0.0072882
Eosinophil counts	Psoriasis	rs2579500	0.283433	0.123256	0.0214745
Eosinophil counts	Psoriasis	rs2857599	0.307131	0.12214	0.011917
Eosinophil counts	Psoriasis	rs296847	0.322548	0.121933	0.00816207
Eosinophil counts	Psoriasis	rs34645101	0.324917	0.121696	0.00758742
Eosinophil counts	Psoriasis	rs35249183	0.330613	0.121919	0.00669315
Eosinophil counts	Psoriasis	rs395892	0.329228	0.123957	0.00790738
Eosinophil counts	Psoriasis	rs41369048	0.338004	0.121885	0.00555195
Eosinophil counts	Psoriasis	rs4328821	0.376923	0.125988	0.00277396
Eosinophil counts	Psoriasis	rs445	0.327859	0.122047	0.00722397
Eosinophil counts	Psoriasis	rs4472560	0.318695	0.121852	0.00891137
Eosinophil counts	Psoriasis	rs4645881	0.331429	0.122012	0.00660028
Eosinophil counts	Psoriasis	rs4787951	0.3154	0.122036	0.00975273
Eosinophil counts	Psoriasis	rs4802399	0.326883	0.122099	0.0074239
Eosinophil counts	Psoriasis	rs4807542	0.340307	0.122155	0.00533846
Eosinophil counts	Psoriasis	rs547866	0.324512	0.122053	0.00784248
Eosinophil counts	Psoriasis	rs56117721	0.375618	0.125044	0.00266547
Eosinophil counts	Psoriasis	rs62408225	0.309975	0.122508	0.0113981
Eosinophil counts	Psoriasis	rs653178	0.297533	0.129614	0.0217025
Eosinophil counts	Psoriasis	rs6589563	0.327112	0.122165	0.00741459
Eosinophil counts	Psoriasis	rs6684992	0.319182	0.122188	0.00899584
Eosinophil counts	Psoriasis	rs68191221	0.309859	0.12332	0.0119828
Eosinophil counts	Psoriasis	rs701848	0.310472	0.122206	0.0110674
Eosinophil counts	Psoriasis	rs7195287	0.350883	0.122184	0.00408192
Eosinophil counts	Psoriasis	rs726657	0.326496	0.122017	0.00745433
Eosinophil counts	Psoriasis	rs7288670	0.327305	0.121912	0.00725796
Eosinophil counts	Psoriasis	rs73078622	0.334382	0.122117	0.00617757
Eosinophil counts	Psoriasis	rs76364545	0.313171	0.123109	0.0109638
Eosinophil counts	Psoriasis	rs778756	0.33288	0.121953	0.00634155
Eosinophil counts	Psoriasis	rs7840212	0.332517	0.122795	0.00677086
Eosinophil counts	Psoriasis	rs79297332	0.329359	0.121848	0.00687121
Eosinophil counts	Psoriasis	rs79881201	0.324116	0.122475	0.00813568
Eosinophil counts	Psoriasis	rs8010344	0.338652	0.121976	0.00549668
Eosinophil counts	Psoriasis	rs8020739	0.322244	0.122092	0.0083065
Eosinophil counts	Psoriasis	rs8032739	0.324246	0.121997	0.00786464
Eosinophil counts	Psoriasis	rs8112580	0.321272	0.121946	0.00842482
Eosinophil counts	Psoriasis	rs9504361	0.322749	0.122456	0.00839819
Eosinophil counts	Psoriasis	rs9577091	0.290676	0.12215	0.0173282
Eosinophil counts	Psoriasis	rs9591325	0.315248	0.121886	0.00969776
Eosinophil counts	Psoriasis	rs9811216	0.309746	0.122088	0.0111782
Eosinophil counts	Psoriasis	rs9825482	0.328188	0.122065	0.00717438

## Sheet: Supplementary Table 8
Table S8: SNPs associated with NLR, PLR and LMR through GWAS analysis in UKB.
Phenotype	SNP	CHR	BP	A1	A2	Pvalue	BETA
NLR	rs3917937	1	36943141	A	G	3.961e-16	0.02431
NLR	rs3917933	1	36943655	A	G	6.008e-12	-0.0204
NLR	rs3917932	1	36943916	C	G	8.735e-24	0.02952
NLR	rs3917931	1	36944054	T	C	7.634e-12	-0.02029
NLR	rs3917929	1	36944298	C	A	4.561e-16	0.02431
NLR	rs3917928	1	36944301	C	A	4.55e-16	0.02431
NLR	1:36945307_AG_A	1	36945307	A	AG	6.96e-12	-0.02031
NLR	rs3917925	1	36945559	A	G	4.245e-12	-0.02048
NLR	rs3917924	1	36945653	A	G	7.235e-12	-0.02028
NLR	rs914838	1	56904162	C	T	6.666e-17	-0.03953
NLR	rs6588628	1	56905211	A	G	4.168e-17	-0.03977
NLR	rs6588629	1	56905342	G	T	2.99e-17	-0.03986
NLR	rs6421495	1	56905445	T	A	2.427e-17	-0.04008
NLR	rs1999537	1	56905524	G	A	7.062e-17	-0.0399
NLR	rs1999538	1	56905556	T	C	1.763e-17	-0.04028
NLR	rs7537229	1	56906274	G	A	4.561e-17	-0.0401
NLR	rs7529440	1	56906308	T	C	9.128e-17	-0.03967
NLR	rs12739971	1	56906665	C	T	9.092e-16	-0.03827
NLR	rs6588630	1	56907023	T	G	4.451e-14	-0.03632
NLR	rs4411163	1	56907680	T	C	1.191e-13	-0.0354
NLR	rs3892374	1	56908494	A	G	8.517e-14	-0.03555
NLR	rs146441529	1	65916114	A	C	4.412e-12	-0.02075
NLR	rs80086931	1	65916897	T	C	4.891e-12	-0.0207
NLR	rs1327115	1	65966839	T	G	6.584e-12	-0.02042
NLR	rs9661087	1	101215558	T	A	6.426e-12	-0.02015
NLR	rs11166505	1	101215940	C	G	7.059e-12	-0.02009
NLR	rs4908093	1	101215995	T	C	7.345e-12	-0.02007
NLR	rs4907923	1	101216053	C	T	7.243e-12	-0.02008
NLR	rs4908095	1	101216514	G	T	6.323e-12	-0.02013
NLR	rs6668252	1	101216606	G	A	6.674e-12	-0.02011
NLR	1:101216908_CTT_C	1	101216908	C	CTT	5.115e-12	-0.02031
NLR	rs17123296	1	101220735	G	A	9.056e-12	-0.02011
NLR	rs6696259	1	101221482	C	G	1.069e-11	-0.02003
NLR	rs1028819	1	101222807	G	A	1.001e-11	-0.02006
NLR	rs6695532	1	101224246	C	T	8.818e-12	-0.02011
NLR	rs12088882	1	101224620	T	C	8.228e-12	-0.02011
NLR	rs7554006	1	101225604	G	T	1.216e-11	-0.01994
NLR	rs7551612	1	101225683	G	A	1.138e-11	-0.01997
NLR	rs1887100	1	101226608	G	A	1.073e-11	-0.01999
NLR	rs6703699	1	101226787	A	C	9.83e-12	-0.02001
NLR	rs1964883	1	101227428	C	T	7.932e-12	-0.02011
NLR	rs1964884	1	101227471	C	G	8.662e-12	-0.02007
NLR	rs1964885	1	101227523	A	G	1.204e-11	-0.01996
NLR	rs4908098	1	101227678	G	A	1.021e-11	-0.02
NLR	rs6673680	1	101227911	C	T	9.444e-12	-0.02004
NLR	rs11810922	1	101228176	T	C	1.02e-11	-0.02001
NLR	rs7414449	1	101228355	C	T	8.215e-12	-0.0201
NLR	rs11166506	1	101229333	T	A	1.061e-11	-0.02
NLR	rs1887101	1	101230852	A	G	6.25e-12	-0.02009
NLR	rs10875335	1	101231300	C	T	4.995e-12	-0.02019
NLR	rs10783148	1	101232888	G	A	7.595e-12	-0.02001
NLR	rs2182467	1	101234076	T	C	7.493e-12	-0.02002
NLR	rs1326393	1	101234279	A	T	8.869e-12	-0.01995
NLR	rs1409423	1	101235841	G	A	8.501e-12	-0.01998
NLR	rs1409424	1	101235885	A	G	1.058e-11	-0.01988
NLR	rs7548917	1	101239376	C	T	1.118e-11	-0.01986
NLR	rs7549101	1	101239584	T	C	1.027e-11	-0.0199
NLR	rs2182469	1	101239983	A	G	1.236e-11	-0.01982
NLR	rs1409425	1	101240866	G	C	1.317e-11	-0.0198
NLR	rs11166512	1	101242471	T	A	1.315e-11	-0.0198
NLR	rs927849	1	101243058	T	A	1.386e-11	-0.01978
NLR	rs12137037	1	101243546	G	A	1.286e-11	-0.01981
NLR	rs36065950	1	101243732	C	T	1.199e-11	-0.01984
NLR	rs35231848	1	101243900	A	C	1.316e-11	-0.01981
NLR	rs10747512	1	101246654	T	A	1.017e-11	-0.01988
NLR	rs1575885	1	101247401	A	C	1.01e-11	-0.01988
NLR	rs7544183	1	101247948	T	C	9.384e-12	-0.0199
NLR	rs932799	1	101249407	G	A	1.145e-11	-0.01982
NLR	rs1812277	1	101249591	A	G	9.533e-12	-0.0199
NLR	rs932800	1	101249656	T	G	1.076e-11	-0.01985
NLR	rs10875338	1	101249778	A	G	1.035e-11	-0.01986
NLR	rs10875339	1	101249805	T	C	1.035e-11	-0.01986
NLR	rs10875340	1	101249965	C	T	1.101e-11	-0.01984
NLR	rs10783149	1	101249984	C	A	1.101e-11	-0.01984
NLR	rs10875342	1	101250050	C	T	1.038e-11	-0.01986
NLR	rs10875343	1	101250137	G	A	1.035e-11	-0.01986
NLR	rs6664783	1	101250430	T	A	8.903e-12	-0.01993
NLR	rs6676004	1	101250719	A	G	1.052e-11	-0.01986
NLR	rs6665179	1	101250836	G	A	1.142e-11	-0.01982
NLR	rs6667938	1	101250950	C	T	1.053e-11	-0.01986
NLR	1:101251062_CCTTT_C	1	101251062	C	CCTTT	1.256e-11	-0.01992
NLR	rs6676418	1	101251089	A	G	1.356e-11	-0.01975
NLR	rs6676530	1	101251197	A	G	1.052e-11	-0.01986
NLR	rs6577208	1	101251339	C	T	1.011e-11	-0.01988
NLR	rs12094357	1	101251464	C	G	1.003e-11	-0.01988
NLR	rs7533559	1	101251734	A	G	1.12e-11	-0.01983
NLR	rs1409426	1	101251925	G	T	9.888e-12	-0.01988
NLR	rs7526248	1	101252580	T	A	1.052e-11	-0.01986
NLR	rs7536595	1	101252619	A	G	9.846e-12	-0.01988
NLR	rs7526614	1	101252966	G	A	1.052e-11	-0.01986
NLR	rs10682449	1	101253004	GCAGA	G	8.707e-12	-0.01999
NLR	rs7526735	1	101253119	G	A	1.069e-11	-0.01985
NLR	rs7526814	1	101253139	G	A	1.048e-11	-0.01986
NLR	rs11166513	1	101253279	C	A	1.048e-11	-0.01986
NLR	rs12066871	1	101253309	T	C	1.063e-11	-0.01985
NLR	rs3934246	1	101253828	C	T	1.034e-11	-0.01986
NLR	rs10783151	1	101253999	C	T	9.796e-12	-0.01988
NLR	rs6684679	1	101255614	A	T	9.051e-12	-0.0199
NLR	rs10783152	1	101255802	A	G	1.011e-11	-0.01985
NLR	rs6703377	1	101256533	T	C	1.187e-11	-0.01978
NLR	rs9919341	1	101256742	C	T	1.186e-11	-0.01978
NLR	rs9919268	1	101256818	T	C	1.041e-11	-0.01984
NLR	rs6658207	1	101257673	T	C	1.049e-11	-0.01983
NLR	rs7534509	1	101259905	A	T	8.254e-12	-0.01994
NLR	rs7544929	1	101260427	A	G	4.683e-12	-0.02015
NLR	rs2182466	1	101260528	G	C	5.014e-12	-0.02011
NLR	rs2182465	1	101260555	A	C	5.042e-12	-0.0201
NLR	rs2148403	1	101260583	A	G	4.121e-12	-0.02021
NLR	rs2148402	1	101260772	G	C	3.654e-12	-0.02026
NLR	rs1571048	1	101263364	T	C	4.806e-12	-0.02017
NLR	rs12742442	1	101266091	A	G	6.676e-12	-0.02004
NLR	rs12035757	1	101266356	C	T	6.588e-12	-0.02005
NLR	rs11166515	1	101266832	C	T	7.618e-12	-0.01998
NLR	rs11166516	1	101268182	G	A	1.213e-11	-0.01983
NLR	rs4634929	1	101268674	A	G	7.579e-12	-0.01999
NLR	rs12122608	1	101268994	A	G	6.193e-12	-0.02006
NLR	rs6663325	1	101271811	G	A	1.321e-11	-0.01977
NLR	rs12132178	1	101272402	C	A	7.969e-12	-0.01999
NLR	rs7549723	1	150541812	C	T	1.638e-12	-0.02138
NLR	rs6655975	1	150542128	A	G	3.857e-12	-0.02104
NLR	1:150544916_CTTT_C	1	150544916	CTTT	C	4.72e-14	-0.02213
NLR	rs6587756	1	150546865	A	T	6.404e-12	-0.02082
NLR	rs11204671	1	150554458	T	C	7.459e-12	-0.02077
NLR	rs35967040	1	150555588	A	C	7.278e-12	-0.02078
NLR	rs6695123	1	150563483	T	C	7.658e-12	-0.02077
NLR	rs776280174	1	150614865	G	GCT	3.523e-12	-0.02078
NLR	rs56253522	1	150614869	A	C	3.523e-12	-0.02078
NLR	rs55722609	1	150614870	G	C	3.523e-12	-0.02078
NLR	rs201324898	1	150614872	A	C	2.674e-12	-0.02084
NLR	rs12402939	1	150615094	C	A	4.417e-12	-0.02059
NLR	rs3059634	1	150616170	GGCCA	G	1.004e-12	-0.02115
NLR	rs7524620	1	150616699	G	A	7.351e-12	-0.02026
NLR	rs56868972	1	150617154	C	T	5.683e-12	-0.02036
NLR	rs3087960	1	150620569	G	C	5.205e-12	-0.02046
NLR	rs7529194	1	150622620	A	T	8.333e-13	-0.02119
NLR	rs200656350	1	150622776	A	AG	3.529e-12	-0.0205
NLR	rs6587516	1	150623221	T	C	3.531e-12	-0.0205
NLR	rs6678013	1	150623285	G	T	3.487e-12	-0.0205
NLR	rs2175615	1	150624101	G	A	3.424e-12	-0.02051
NLR	rs72700895	1	150626029	T	C	3.424e-12	-0.02051
NLR	rs72700897	1	150626038	G	C	2.758e-12	-0.0206
NLR	rs111609078	1	150626440	C	T	8.125e-13	-0.0212
NLR	rs6661872	1	150628357	G	C	3.424e-12	-0.02051
NLR	rs6661986	1	150628473	T	C	8.031e-13	-0.02121
NLR	rs10888387	1	150629152	T	C	3.612e-12	-0.02049
NLR	rs11204687	1	150629880	A	C	4.431e-12	-0.0204
NLR	rs2867304	1	150630995	A	G	3.649e-12	-0.02048
NLR	rs2175616	1	150631057	G	A	8.662e-13	-0.02118
NLR	rs6672754	1	150631917	T	C	8.937e-13	-0.02117
NLR	rs6690725	1	150632322	C	T	3.649e-12	-0.02048
NLR	rs72700902	1	150633347	T	C	8.125e-13	-0.0212
NLR	rs56058687	1	150635066	T	C	3.67e-12	-0.02048
NLR	rs72702504	1	150635374	C	G	3.288e-12	-0.02053
NLR	rs11432766	1	150635515	AT	A	2.708e-12	-0.02066
NLR	rs6661114	1	150635573	C	G	3.083e-12	-0.02058
NLR	rs6661306	1	150635742	T	G	3.649e-12	-0.02048
NLR	rs6686525	1	150635811	T	C	3.437e-12	-0.02051
NLR	rs6661415	1	150635869	A	G	3.649e-12	-0.02048
NLR	rs143298898	1	150636481	AT	A	1.009e-11	-0.02015
NLR	rs10788792	1	150638572	G	T	8.548e-13	-0.02118
NLR	1:150638818_TTTTG_T	1	150638818	T	TTTTG	2.193e-12	-0.02095
NLR	rs11807058	1	150640475	A	G	3.67e-12	-0.02048
NLR	1:150642438_CA_C	1	150642438	C	CA	5.102e-12	-0.02036
NLR	rs34140753	1	150642583	C	T	3.624e-12	-0.02048
NLR	rs11807238	1	150643029	C	T	3.611e-12	-0.02049
NLR	rs1828619	1	150643682	T	C	3.624e-12	-0.02048
NLR	rs11204691	1	150644339	T	A	3.624e-12	-0.02048
NLR	rs12085597	1	150645028	A	T	3.624e-12	-0.02048
NLR	rs11204692	1	150645845	C	G	3.624e-12	-0.02048
NLR	rs756330771	1	150646053	A	AC	3.12e-12	-0.02056
NLR	1:150646250_CA_C	1	150646250	C	CA	6.663e-12	-0.02026
NLR	rs112294024	1	150646356	A	G	7.876e-13	-0.02122
NLR	rs781358800	1	150646683	A	AT	3.483e-12	-0.02051
NLR	1:150646738_ATT_A	1	150646738	A	ATT	3.63e-12	-0.02048
NLR	rs111972983	1	150646958	T	C	3.624e-12	-0.02048
NLR	rs12089731	1	150647798	C	T	3.624e-12	-0.02048
NLR	rs12064548	1	150649180	G	C	8.548e-13	-0.02118
NLR	rs12095002	1	150649249	A	G	3.641e-12	-0.02048
NLR	rs12064701	1	150649514	T	C	3.527e-12	-0.0205
NLR	rs111520413	1	150650005	G	A	3.624e-12	-0.02048
NLR	rs12085275	1	150650265	C	T	3.624e-12	-0.02048
NLR	rs72702523	1	150650425	T	G	3.624e-12	-0.02048
NLR	rs12086630	1	150650955	C	T	3.627e-12	-0.02049
NLR	rs2065900	1	150652202	G	A	3.624e-12	-0.02048
NLR	rs2065901	1	150652420	A	T	3.624e-12	-0.02048
NLR	rs11204694	1	150653391	A	G	8.312e-13	-0.0212
NLR	rs2867302	1	150653650	C	T	3.63e-12	-0.02048
NLR	rs2867301	1	150653795	T	C	3.624e-12	-0.02048
NLR	rs34407662	1	150654542	GA	G	2.675e-12	-0.02076
NLR	rs7538493	1	150655421	C	T	3.624e-12	-0.02048
NLR	rs7524734	1	150655686	T	C	3.63e-12	-0.02048
NLR	rs7536404	1	150655738	C	A	3.692e-12	-0.02048
NLR	rs6685702	1	150656307	G	A	3.624e-12	-0.02048
NLR	rs7549795	1	150656873	A	G	6.748e-12	-0.02026
NLR	rs7544631	1	150657281	C	T	3.624e-12	-0.02048
NLR	rs201405279	1	150658605	T	TC	2.564e-12	-0.02064
NLR	rs11204696	1	150658721	C	T	8.548e-13	-0.02118
NLR	rs11204697	1	150658971	T	C	3.93e-12	-0.02045
NLR	rs145219279	1	150659431	AT	A	3.308e-12	-0.02052
NLR	rs11204698	1	150659545	A	G	8.548e-13	-0.02118
NLR	rs11204699	1	150659829	A	G	8.548e-13	-0.02118
NLR	rs12403255	1	150660412	T	C	3.624e-12	-0.02048
NLR	rs113446947	1	150660992	T	C	3.392e-12	-0.02052
NLR	rs111774312	1	150661083	T	C	3.241e-12	-0.02054
NLR	rs6587518	1	150661787	C	T	3.38e-12	-0.02052
NLR	rs7529998	1	150662531	T	C	3.624e-12	-0.02048
NLR	rs72702536	1	150662574	T	C	3.835e-12	-0.02046
NLR	rs11803569	1	150664077	T	C	3.624e-12	-0.02048
NLR	rs1336898	1	150665050	A	G	3.958e-12	-0.02045
NLR	rs7412396	1	150666797	A	G	2.984e-12	-0.02057
NLR	rs2867300	1	150666990	C	G	4.097e-12	-0.02043
NLR	rs868751	1	150669414	G	T	9.287e-13	-0.02115
NLR	rs2275236	1	150669952	T	C	3.929e-12	-0.02045
NLR	rs6700022	1	150670484	G	T	8.726e-13	-0.02117
NLR	rs745545087	1	150671243	A	AC	3.833e-12	-0.02046
NLR	rs11204704	1	150671630	C	T	3.929e-12	-0.02045
NLR	rs11204705	1	150672223	T	G	3.929e-12	-0.02045
NLR	rs12063547	1	150674053	G	T	3.929e-12	-0.02045
NLR	rs12077833	1	150674333	T	C	3.929e-12	-0.02045
NLR	rs1977714	1	150674938	C	T	3.89e-12	-0.02045
NLR	rs1977715	1	150675147	G	A	3.929e-12	-0.02045
NLR	rs1977716	1	150675253	C	T	3.929e-12	-0.02045
NLR	rs2184833	1	150675483	T	C	8.726e-13	-0.02117
NLR	rs112967224	1	150677263	A	G	3.929e-12	-0.02045
NLR	rs112718432	1	150677348	A	G	8.861e-13	-0.02117
NLR	rs72702552	1	150677462	A	G	3.929e-12	-0.02045
NLR	rs11807450	1	150677719	T	C	8.861e-13	-0.02117
NLR	rs17658705	1	150678071	T	G	3.929e-12	-0.02045
NLR	rs72702554	1	150678234	G	A	3.929e-12	-0.02045
NLR	rs1336899	1	150678910	C	T	1.829e-12	-0.02088
NLR	rs1336900	1	150679033	A	G	1.186e-12	-0.02106
NLR	rs11586422	1	150679358	T	C	4.235e-12	-0.02042
NLR	rs72702556	1	150680115	T	C	2.555e-12	-0.0207
NLR	rs72702557	1	150680130	G	A	3.929e-12	-0.02045
NLR	rs3768005	1	150680988	T	A	8.94e-13	-0.02117
NLR	rs11579902	1	150682068	C	T	2.779e-12	-0.02063
NLR	rs12071245	1	150682215	T	G	3.778e-12	-0.02047
NLR	rs17606613	1	150683015	T	C	4.844e-12	-0.02036
NLR	rs72702558	1	150683251	A	G	3.929e-12	-0.02045
NLR	rs11807409	1	150683423	T	C	3.901e-12	-0.02046
NLR	rs112443540	1	150685155	G	A	3.836e-12	-0.02046
NLR	rs11804276	1	150685761	A	T	3.929e-12	-0.02045
NLR	rs11803940	1	150685835	G	A	8.726e-13	-0.02117
NLR	rs12072339	1	150686099	G	A	3.929e-12	-0.02045
NLR	rs34600506	1	150687808	G	C	3.949e-12	-0.02045
NLR	rs72702570	1	150688196	T	C	3.929e-12	-0.02045
NLR	rs11582840	1	150688487	G	A	3.929e-12	-0.02045
NLR	rs11588404	1	150688529	A	C	3.929e-12	-0.02045
NLR	rs72702573	1	150689050	T	C	3.929e-12	-0.02045
NLR	rs951281	1	150691122	C	A	3.929e-12	-0.02045
NLR	rs72702580	1	150691285	T	A	3.939e-12	-0.02045
NLR	rs11204713	1	150694623	A	T	8.493e-12	-0.0202
NLR	rs11583636	1	150694777	G	A	3.833e-12	-0.02046
NLR	rs11584575	1	150695657	C	T	4.08e-12	-0.02044
NLR	rs11584184	1	150695689	T	A	3.994e-12	-0.02045
NLR	rs6669369	1	150695892	T	C	3.961e-12	-0.02045
NLR	rs6681990	1	150695929	G	A	3.961e-12	-0.02045
NLR	rs6692960	1	150695965	A	G	3.999e-12	-0.02045
NLR	rs72702585	1	150696427	A	G	5.179e-12	-0.02034
NLR	rs755610889	1	150696641	C	CTTT	7.155e-12	-0.02023
NLR	rs12086472	1	150697710	A	G	3.961e-12	-0.02045
NLR	rs7533678	1	150699586	C	T	3.961e-12	-0.02045
NLR	rs5777735	1	150700367	GA	G	5.326e-12	-0.02033
NLR	rs12406409	1	150700597	G	T	4.988e-12	-0.02037
NLR	rs7540874	1	150702663	C	A	3.961e-12	-0.02045
NLR	rs1136808	1	150702717	C	G	3.961e-12	-0.02045
NLR	rs766655477	1	150703034	C	CAGA	1.084e-12	-0.0211
NLR	rs781206057	1	150703366	T	TAACA	1.042e-12	-0.02111
NLR	rs1415148	1	150705755	A	G	3.642e-12	-0.02049
NLR	rs7521898	1	150707596	A	G	7.768e-13	-0.02123
NLR	rs7511673	1	150707636	T	A	7.618e-13	-0.02124
NLR	rs72704603	1	150707992	T	C	7.793e-13	-0.02123
NLR	rs11204717	1	150709129	A	T	7.547e-13	-0.02124
NLR	rs11204718	1	150709785	G	C	7.713e-13	-0.02123
NLR	rs7418501	1	150711896	T	A	3.558e-12	-0.0205
NLR	1:150712372_GTTC_G	1	150712372	G	GTTC	7.314e-13	-0.02127
NLR	rs111842513	1	150712926	A	G	8.137e-13	-0.02121
NLR	rs12089989	1	150715782	A	G	6.21e-12	-0.02026
NLR	rs34813433	1	150717100	TATA	T	4.076e-12	-0.02052
NLR	rs1134067	1	150721175	T	G	1.494e-12	-0.021
NLR	rs11587444	1	150722844	G	A	1.126e-12	-0.02113
NLR	rs3768018	1	150723747	C	T	9.127e-13	-0.02148
NLR	rs1532770	1	150725335	T	G	1.6e-12	-0.02123
NLR	rs7526489	1	150726238	T	C	3.52e-13	-0.02198
NLR	rs12068264	1	150727329	T	C	3.312e-13	-0.022
NLR	rs2230061	1	150727539	A	G	3.762e-13	-0.02195
NLR	rs140691474	1	150728032	G	A	2.734e-13	-0.02208
NLR	rs10788794	1	150728676	C	T	1.732e-12	-0.02117
NLR	rs10888391	1	150729983	A	G	1.732e-12	-0.02117
NLR	rs11204722	1	150730184	A	C	1.732e-12	-0.02117
NLR	rs2275235	1	150730279	G	A	3.124e-13	-0.02202
NLR	rs11204723	1	150731618	C	T	3.37e-13	-0.022
NLR	rs4537557	1	150734436	G	A	3.599e-13	-0.02196
NLR	rs2864869	1	150734655	A	G	3.583e-13	-0.02197
NLR	1:150735580_TA_T	1	150735580	T	TA	1.075e-12	-0.0215
NLR	rs3831278	1	150737565	TTCTC	T	2.205e-12	-0.02107
NLR	rs12061988	1	150737776	C	T	2.05e-13	-0.02234
NLR	rs3754212	1	150738200	G	A	4.922e-13	-0.02184
NLR	rs751374041	1	150738483	C	CGGGA	3.893e-13	-0.02194
NLR	rs16827671	1	150738759	C	T	1.85e-12	-0.02114
NLR	rs11204726	1	150743492	C	T	2.07e-12	-0.02109
NLR	rs10888392	1	150745600	A	T	1.275e-12	-0.02143
NLR	rs10888393	1	150745604	A	T	2.689e-13	-0.02219
NLR	rs59337856	1	150746406	T	G	1.803e-12	-0.02115
NLR	rs6671737	1	150747309	G	A	3.536e-13	-0.02197
NLR	1:150747410_TG_T	1	150747410	T	TG	2.743e-12	-0.02102
NLR	rs6693120	1	150748374	T	C	3.629e-13	-0.02196
NLR	rs6657388	1	150748786	G	A	4.774e-13	-0.02188
NLR	rs6660084	1	150748803	C	T	2.044e-12	-0.02113
NLR	rs10888394	1	150749913	T	C	1.881e-12	-0.02114
NLR	rs12404949	1	150753487	A	G	3.866e-13	-0.02194
NLR	rs780083612	1	150757416	T	TATAGATAGAGATAG	4.726e-13	-0.02191
NLR	rs10888395	1	150762171	T	C	2.068e-12	-0.0211
NLR	rs57818453	1	150763139	A	G	4.68e-13	-0.02187
NLR	rs4319334	1	150766822	A	G	5.056e-12	-0.02073
NLR	rs2864871	1	150766964	C	T	4.246e-13	-0.02191
NLR	rs35271852	1	150773539	TA	T	3.461e-13	-0.02207
NLR	rs149447143	1	150774101	G	A	2.676e-12	-0.02102
NLR	rs4509581	1	150774465	G	A	2.868e-12	-0.02099
NLR	rs12085336	1	150775780	T	A	2.868e-12	-0.02099
NLR	rs111905669	1	150777565	C	T	2.793e-12	-0.021
NLR	rs11552229	1	150783985	C	T	4.821e-13	-0.02188
NLR	rs11589458	1	150792616	G	A	5.228e-13	-0.02184
NLR	rs17660092	1	150797748	C	T	5.403e-13	-0.02182
NLR	1:150798321_TA_T	1	150798321	T	TA	1.076e-12	-0.02155
NLR	rs10305720	1	150798577	G	C	2.964e-12	-0.02095
NLR	rs1889740	1	150799755	T	C	6.361e-12	-0.02062
NLR	rs2089082	1	150800090	G	T	7.462e-13	-0.02167
NLR	rs10305714	1	150800655	G	A	7.38e-13	-0.02168
NLR	rs11800855	1	150800995	A	G	7.826e-12	-0.02053
NLR	rs10305711	1	150802996	C	T	7.511e-13	-0.02167
NLR	rs10305704	1	150804429	C	A	7.765e-13	-0.02166
NLR	rs762304059	1	150808290	G	GTACAGA	3.729e-13	-0.02198
NLR	rs2228099	1	150808889	G	C	8.312e-12	-0.02051
NLR	rs3768016	1	150809919	C	T	7.416e-13	-0.02167
NLR	rs1027699	1	150811712	C	T	7.506e-13	-0.02167
NLR	rs2256355	1	150811794	C	T	7.539e-12	-0.02055
NLR	rs3768015	1	150812954	A	G	1.488e-12	-0.02141
NLR	rs2864873	1	150814174	G	A	6.433e-12	-0.02066
NLR	rs7514004	1	150818234	C	T	1.195e-11	-0.0204
NLR	rs72704652	1	150819470	G	A	1.259e-12	-0.02152
NLR	rs7521592	1	150821691	C	A	1.402e-12	-0.02148
NLR	rs7532045	1	150821847	A	G	1.251e-11	-0.02039
NLR	rs143887202	1	150823454	T	C	1.235e-12	-0.02155
NLR	rs10305673	1	150825511	T	C	1.551e-12	-0.02144
NLR	rs10305672	1	150825630	A	G	1.564e-12	-0.02143
NLR	rs72704654	1	150826410	A	G	1.437e-12	-0.02147
NLR	rs11582281	1	150826831	C	T	1.42e-12	-0.02147
NLR	rs72704656	1	150828307	G	A	6.293e-12	-0.0207
NLR	rs58304714	1	150831561	A	T	1.132e-12	-0.02159
NLR	rs200512038	1	150832680	GA	G	2.076e-12	-0.02137
NLR	rs72704658	1	150833010	C	T	1.497e-12	-0.02145
NLR	rs11204733	1	150835666	T	C	1.3e-12	-0.02153
NLR	rs10305664	1	150839686	C	A	1.011e-12	-0.02183
NLR	rs6660845	1	150841066	A	G	1.289e-12	-0.02153
NLR	rs112738761	1	150841736	G	A	1.339e-11	-0.02038
NLR	rs764019554	1	150850904	C	CA	1.162e-11	-0.02045
NLR	rs12409208	1	150860055	G	A	4.46e-12	-0.02094
NLR	rs12410394	1	150860186	A	G	2.918e-12	-0.02112
NLR	rs71090104	1	150863687	CT	C	2.511e-12	-0.02135
NLR	rs12096831	1	150864113	G	T	3.993e-12	-0.02099
NLR	rs4970982	1	150865084	C	G	2.754e-12	-0.02115
NLR	rs11204739	1	150865760	G	A	2.715e-12	-0.02116
NLR	rs12097963	1	150870450	C	T	2.834e-12	-0.02114
NLR	1:150873133_CA_C	1	150873133	C	CA	2.796e-12	-0.02115
NLR	1:150874356_TGCACTCCA_T	1	150874356	T	TGCACTCCA	2.787e-12	-0.02115
NLR	rs4970928	1	150874620	A	G	2.787e-12	-0.02114
NLR	rs34517096	1	150877859	AT	A	3.365e-12	-0.02107
NLR	rs897815	1	150879101	G	A	3.398e-12	-0.02106
NLR	rs10888397	1	150886752	T	C	2.805e-12	-0.02114
NLR	rs11204742	1	150889097	G	A	2.992e-12	-0.02111
NLR	rs4970929	1	150889489	T	C	2.982e-12	-0.02111
NLR	rs4970930	1	150889643	C	T	3.052e-12	-0.0211
NLR	rs7556661	1	150892009	T	C	3.115e-12	-0.02109
NLR	rs11581757	1	150892244	G	A	3.152e-12	-0.02109
NLR	rs12090215	1	150893660	A	C	2.997e-12	-0.02111
NLR	rs72704682	1	150897677	T	A	1.73e-12	-0.02144
NLR	rs72704685	1	150897687	G	C	2.846e-12	-0.02113
NLR	rs2867296	1	150903234	C	G	2.688e-12	-0.02115
NLR	1:150903757_AG_A	1	150903757	A	AG	3.553e-12	-0.02105
NLR	rs778307646	1	150906092	A	ATC	2.357e-12	-0.02124
NLR	rs4970986	1	150907955	G	A	2.434e-12	-0.02119
NLR	rs34336465	1	150908639	AT	A	3.179e-12	-0.02108
NLR	rs59024312	1	150909005	G	T	2.495e-12	-0.02118
NLR	1:150909663_AAAAAAAAAAAG_A	1	150909663	A	AAAAAAAAAAAG	3.19e-12	-0.02108
NLR	1:150911302_CTT_C	1	150911302	C	CTT	3.706e-12	-0.02103
NLR	rs7521719	1	150913134	A	G	2.434e-12	-0.02119
NLR	rs7528773	1	150915875	A	G	2.483e-12	-0.02119
NLR	rs3843843	1	150918084	T	C	2.265e-12	-0.02123
NLR	rs6658066	1	150918937	G	T	6.751e-12	-0.02078
NLR	rs12059949	1	150922512	T	C	2.09e-12	-0.02126
NLR	rs2124952	1	150923774	A	T	2.194e-12	-0.02124
NLR	rs2272214	1	150931462	A	G	2.514e-12	-0.02119
NLR	rs34985895	1	150932501	G	A	2.517e-12	-0.02119
NLR	1:150933883_CT_C	1	150933883	C	CT	3.024e-12	-0.02111
NLR	rs1546376	1	150937661	G	A	2.704e-12	-0.02118
NLR	1:150937964_AAGG_A	1	150937964	A	AAGG	1.164e-12	-0.02169
NLR	rs8444	1	150938571	A	G	1.654e-12	-0.02143
NLR	rs11204750	1	150939744	A	C	2.882e-12	-0.02113
NLR	rs6656535	1	150940357	T	G	3.038e-12	-0.02115
NLR	rs6681742	1	150940358	T	C	1.427e-12	-0.02145
NLR	rs7518156	1	150945794	C	A	6.918e-12	-0.02063
NLR	rs6677420	1	150946490	A	G	1.364e-12	-0.02149
NLR	rs4970987	1	150949682	C	T	6.263e-12	-0.02082
NLR	rs4970988	1	150950062	A	G	5.955e-12	-0.02084
NLR	rs11579736	1	150950561	A	G	6.629e-12	-0.02079
NLR	rs11583707	1	150950585	T	C	6.66e-12	-0.02078
NLR	rs12562939	1	150951452	C	A	7.721e-12	-0.02072
NLR	rs12067685	1	150952917	C	T	1.341e-11	-0.02049
NLR	rs12405726	1	150956128	A	G	4.925e-12	-0.02099
NLR	rs2305814	1	150958977	C	T	2.298e-13	-0.02173
NLR	rs7552783	1	227174145	T	C	5.306e-16	0.02347
NLR	rs72798041	2	23953076	C	T	1.177e-11	-0.02947
NLR	2:23954075_AATTC_A	2	23954075	A	AATTC	1.203e-11	-0.02922
NLR	rs7575873	2	23962647	G	A	1.012e-11	-0.02931
NLR	rs181211713	2	23965445	A	G	7.226e-12	-0.02952
NLR	2:23966432_CA_C	2	23966432	C	CA	7.407e-12	-0.02952
NLR	2:24030829_AAT_A	2	24030829	A	AAT	4.819e-12	-0.02714
NLR	rs201820157	2	24169356	AT	A	9.568e-12	-0.02899
NLR	rs72781679	2	24237712	A	G	1.387e-11	-0.02881
NLR	rs113601626	2	24239189	TCCTGGC	T	9.125e-12	-0.0284
NLR	rs11690500	2	25489349	C	T	1.068e-12	0.02721
NLR	rs7583409	2	25491056	G	A	1.089e-15	-0.02516
NLR	rs13428812	2	25492467	G	A	1.271e-15	-0.02501
NLR	rs56089703	2	25500289	A	T	2.927e-16	-0.02574
NLR	rs2006788	2	25502552	G	T	8.992e-16	-0.02546
NLR	rs754209	2	25502769	T	C	4.461e-14	-0.02269
NLR	rs56197924	2	25503786	A	G	2.564e-16	-0.0258
NLR	rs72810068	2	25505793	C	T	8.196e-17	-0.02633
NLR	rs34635462	2	25526632	T	C	9.125e-12	-0.02028
NLR	rs6711622	2	25531350	A	G	5.851e-12	-0.02042
NLR	rs1367173	2	43449385	T	C	8.721e-33	0.05149
NLR	rs9170	2	43450138	A	G	1.01e-33	0.05219
NLR	rs149290349	2	43451957	A	G	2.879e-48	0.08108
NLR	rs112694524	2	43453721	A	G	6.042e-49	0.08471
NLR	rs72875566	2	43454038	C	G	3.597e-35	0.05315
NLR	2:43455847_CAT_C	2	43455847	C	CAT	5.4e-35	0.0533
NLR	rs72788875	2	43456430	A	C	2.066e-34	0.05262
NLR	rs796734959	2	43456618	C	CTT	7.487e-35	0.05318
NLR	rs13407351	2	43456734	G	A	1.522e-34	0.05265
NLR	rs13399366	2	43461119	T	C	1.439e-33	0.05181
NLR	rs141719795	2	43462478	A	G	4.417e-34	0.05237
NLR	rs113542380	2	43464818	A	G	1.616e-50	0.08286
NLR	rs10203499	2	43466619	C	A	1.414e-34	0.05279
NLR	rs13419550	2	43468636	C	T	1.891e-35	0.05338
NLR	rs80323638	2	43469615	A	G	4.652e-43	0.06691
NLR	rs144120023	2	43475192	AAAAC	A	2.577e-34	0.05304
NLR	rs13430791	2	43481013	A	G	2.704e-29	0.04916
NLR	rs55770424	2	43483226	A	T	1.367e-34	0.05204
NLR	rs13388722	2	43493133	T	C	9.505e-34	0.05162
NLR	rs13424398	2	43494221	T	G	8.289e-34	0.05151
NLR	rs13402198	2	43495108	T	A	1.725e-33	0.05127
NLR	rs13399243	2	43501686	A	G	5.526e-34	0.0518
NLR	rs6760167	2	43505058	T	C	8.787e-34	0.05151
NLR	rs13394059	2	43505215	A	G	1.043e-33	0.05146
NLR	rs13397737	2	43506324	T	G	1.266e-33	0.05139
NLR	rs13405568	2	43508993	T	C	1.515e-32	0.05105
NLR	rs13408364	2	43509161	A	G	1.118e-32	0.05111
NLR	rs7599564	2	43509617	A	G	8.523e-12	0.02036
NLR	rs13411327	2	43515483	C	G	2.117e-33	0.05194
NLR	rs114510001	2	43517088	T	C	3.295e-41	0.06479
NLR	rs35720761	2	43519977	T	C	7.356e-33	0.05134
NLR	2:43524009_CGG_C	2	43524009	C	CGG	2.415e-32	0.05104
NLR	rs534246205	2	43524295	G	A	1.204e-32	0.05119
NLR	rs142592368	2	43525740	AT	A	1.415e-31	0.05078
NLR	rs10190311	2	43527736	T	A	2.17e-32	0.05079
NLR	rs74382177	2	43528057	A	C	3.601e-41	0.06463
NLR	rs6756560	2	43528478	T	C	1.285e-31	0.05027
NLR	rs10173251	2	43529508	G	C	5.221e-32	0.0507
NLR	rs10173636	2	43529919	G	C	1.363e-31	0.05024
NLR	2:43530707_TA_T	2	43530707	T	TA	1.625e-31	0.05019
NLR	rs10189666	2	43531052	A	T	2.064e-31	0.05006
NLR	rs10179816	2	43531304	A	G	8.858e-32	0.05048
NLR	rs10195132	2	43537892	C	T	7.595e-32	0.05074
NLR	rs13405434	2	43538819	T	G	8.888e-32	0.05069
NLR	rs6730757	2	43541598	C	T	9.251e-12	0.02074
NLR	rs17334233	2	43546624	C	T	5.9e-33	0.05132
NLR	rs17406126	2	43546632	T	A	5.462e-33	0.05136
NLR	rs2163228	2	43549246	T	C	1.83e-20	0.03221
NLR	rs59779859	2	43549438	T	A	4.054e-20	0.03159
NLR	rs59803703	2	43549523	G	T	2.619e-20	0.03175
NLR	rs111616286	2	43549684	GA	G	3.796e-23	0.03598
NLR	rs4128209	2	43554729	C	G	4.305e-20	0.03172
NLR	rs17406174	2	43557484	G	C	1.712e-33	0.05222
NLR	rs55877805	2	43557597	C	G	1.386e-33	0.05227
NLR	rs6756736	2	43558743	T	C	1.157e-19	0.03136
NLR	rs6544643	2	43560072	A	G	6.835e-24	0.03678
NLR	rs6740322	2	43561929	C	A	3.403e-20	0.03305
NLR	rs72790903	2	43561985	G	A	2.782e-33	0.05224
NLR	rs6711966	2	43561989	T	C	1.341e-19	0.03134
NLR	rs4372955	2	43566146	G	A	1.028e-31	0.04979
NLR	rs13411629	2	43566990	C	T	4.628e-33	0.05196
NLR	rs11684601	2	43574242	T	G	4.132e-23	0.0358
NLR	rs72790907	2	43575195	T	C	2.578e-33	0.05238
NLR	rs13411485	2	43575984	G	C	2.94e-33	0.05224
NLR	rs61552842	2	43584036	T	G	6.622e-25	0.03922
NLR	rs6743071	2	43586287	G	T	5.127e-40	0.06373
NLR	rs11679731	2	43589064	T	A	1.319e-21	0.03496
NLR	rs7589361	2	43589328	T	C	3.629e-21	0.03413
NLR	rs11694173	2	43590899	A	G	1.821e-21	0.03484
NLR	rs76857293	2	43591676	T	C	3.325e-40	0.06402
NLR	rs28470852	2	43593000	G	A	1.468e-40	0.06421
NLR	rs138662962	2	43594081	CA	C	2.736e-40	0.06427
NLR	rs62137421	2	43594091	T	C	5.801e-22	0.03527
NLR	rs76215753	2	43597142	T	C	1.583e-40	0.06433
NLR	rs78681698	2	43598160	G	A	1.8e-40	0.06423
NLR	rs112972772	2	43600721	A	T	1.72e-40	0.06427
NLR	rs79629200	2	43602932	G	T	2.707e-40	0.06406
NLR	rs74469180	2	43603367	G	C	2.45e-40	0.06411
NLR	rs78314405	2	43604741	A	G	2.279e-40	0.06418
NLR	rs111947872	2	43605826	A	C	2.345e-40	0.06417
NLR	rs13408002	2	43610027	T	C	2.914e-40	0.06394
NLR	rs76675804	2	43611883	C	T	3.096e-40	0.06395
NLR	rs74616425	2	43613582	G	C	2.983e-40	0.06409
NLR	rs11899863	2	43618819	T	C	2.665e-40	0.064
NLR	rs10166376	2	43622472	T	C	1.079e-38	0.061
NLR	rs79165612	2	43624252	C	A	1.544e-40	0.0641
NLR	rs57696714	2	43626521	C	T	9.87e-39	0.06112
NLR	rs57381820	2	43626668	T	G	1.051e-38	0.06109
NLR	2:43627011_CAAAAAACA_C	2	43627011	C	CAAAAAACA	6.847e-38	0.06016
NLR	rs72879276	2	43627101	A	T	1.29e-38	0.06102
NLR	rs7607777	2	43629931	T	G	1.559e-38	0.06096
NLR	rs72879290	2	43633268	C	T	1.841e-38	0.06093
NLR	rs142282684	2	43635063	AT	A	1.073e-37	0.06021
NLR	rs80100685	2	43650413	C	G	4.212e-36	0.05836
NLR	rs17039131	2	43652398	C	A	2.182e-36	0.05859
NLR	rs78886764	2	43653499	A	C	1.878e-36	0.05868
NLR	rs533225074	2	43659153	A	G	2.699e-36	0.05858
NLR	rs75934770	2	43659694	G	C	2.376e-35	0.05766
NLR	rs77061610	2	43659970	T	G	8.214e-35	0.05795
NLR	rs74365854	2	43661482	A	T	5.126e-36	0.0582
NLR	rs116451849	2	43662911	C	A	1.565e-36	0.05881
NLR	rs78108161	2	43663848	T	C	9.109e-36	0.05796
NLR	rs75126888	2	43664007	T	C	8.303e-36	0.058
NLR	rs7609283	2	43665178	T	C	8.316e-36	0.05793
NLR	rs76684055	2	43665943	A	G	1.906e-39	0.06296
NLR	rs7575024	2	43666991	C	T	2.35e-35	0.05753
NLR	rs28700209	2	43667465	C	T	2.122e-35	0.05758
NLR	rs7567685	2	43668169	C	G	2.499e-35	0.05752
NLR	rs7581586	2	43668176	C	T	2.122e-35	0.05758
NLR	rs7567535	2	43668261	T	C	2.525e-35	0.05751
NLR	rs7586101	2	43669851	C	T	2.385e-35	0.05753
NLR	rs17030798	2	43670183	T	C	6.718e-36	0.05819
NLR	rs17030800	2	43671003	A	C	7.789e-36	0.05811
NLR	rs76993899	2	43671157	T	C	5.904e-36	0.05826
NLR	rs7609256	2	43672499	C	A	1.285e-35	0.05778
NLR	rs77059113	2	43672508	G	T	5.102e-48	0.08045
NLR	rs7556744	2	43672795	G	A	1.279e-35	0.05778
NLR	rs7559842	2	43673442	G	A	3.141e-36	0.05846
NLR	rs77620935	2	43673765	T	C	2.477e-36	0.05859
NLR	rs7587268	2	43673892	A	G	2.821e-36	0.05851
NLR	rs78191305	2	43673978	G	A	3.197e-36	0.05847
NLR	rs111812200	2	43674278	C	T	3.429e-36	0.05844
NLR	rs12105786	2	43676433	G	T	1.032e-36	0.05886
NLR	rs12105394	2	43676790	A	C	3.04e-37	0.05953
NLR	rs12104615	2	43676938	T	A	3.303e-37	0.05945
NLR	rs12105399	2	43676939	G	C	3.303e-37	0.05945
NLR	rs6746610	2	43677253	A	T	3.629e-37	0.05942
NLR	rs6731998	2	43677273	C	G	3.422e-37	0.05944
NLR	rs76171330	2	43677440	G	C	3.039e-37	0.05952
NLR	rs77527404	2	43678387	T	C	4.011e-37	0.05937
NLR	rs17406646	2	43678617	T	C	2.412e-40	0.06387
NLR	rs7599781	2	43678726	C	T	4.672e-37	0.05931
NLR	rs12105626	2	43678759	G	C	3.23e-37	0.0595
NLR	rs12105710	2	43679139	A	G	3.27e-37	0.0595
NLR	rs17030818	2	43680318	T	C	6.608e-37	0.05914
NLR	rs11385751	2	43682515	TA	T	1.784e-36	0.05879
NLR	rs6752448	2	43682596	C	G	3.968e-37	0.05935
NLR	rs76282560	2	43682635	A	G	2.982e-37	0.05949
NLR	rs7572923	2	43685109	A	C	7.957e-37	0.05908
NLR	rs7599799	2	43685493	G	A	9.564e-37	0.059
NLR	rs7573500	2	43685625	T	C	1.393e-36	0.05887
NLR	rs17030835	2	43686245	G	C	7.568e-37	0.05909
NLR	rs79955955	2	43686985	T	A	9.152e-37	0.05901
NLR	rs6746058	2	43687542	C	T	1.233e-36	0.05891
NLR	rs17030845	2	43687879	T	C	1.43e-36	0.05884
NLR	rs77377889	2	43688324	A	C	1.04e-36	0.059
NLR	rs7561287	2	43689071	G	A	1.046e-36	0.05898
NLR	rs17030855	2	43689364	A	C	6.621e-37	0.0592
NLR	rs17030859	2	43689904	A	G	6.315e-37	0.05922
NLR	rs144720719	2	43691458	TA	T	3.178e-39	0.06298
NLR	2:43692542_TAG_T	2	43692542	T	TAG	1.075e-35	0.06125
NLR	rs138162260	2	43694048	G	A	5.241e-36	0.05822
NLR	rs17039133	2	43694570	G	A	5.301e-36	0.05821
NLR	rs75330033	2	43697723	G	A	2.398e-39	0.0629
NLR	rs80147536	2	43698028	T	A	1.702e-39	0.06311
NLR	rs77101426	2	43698753	A	G	7.929e-48	0.08085
NLR	rs75135247	2	43699399	C	T	1.276e-39	0.0636
NLR	rs112411882	2	43700776	C	G	1.464e-39	0.0632
NLR	rs17030889	2	43702829	T	A	1.087e-35	0.05796
NLR	rs6717636	2	43703684	C	G	1.726e-35	0.05774
NLR	rs17030890	2	43704092	G	A	1.033e-35	0.05799
NLR	rs17334919	2	43707385	T	C	1.533e-39	0.06321
NLR	rs6732766	2	43712785	T	G	8.131e-36	0.05806
NLR	rs77389971	2	43718084	A	G	3.954e-34	0.05631
NLR	rs75607314	2	43719691	A	C	2.036e-35	0.05771
NLR	rs78497923	2	43722982	A	C	1.729e-35	0.05777
NLR	rs75386849	2	43723283	G	C	5.587e-39	0.06263
NLR	rs13422551	2	43724682	A	G	1.414e-35	0.05779
NLR	rs75097983	2	43725624	C	T	1.565e-35	0.05775
NLR	rs72865267	2	43726328	C	T	1.681e-35	0.05766
NLR	rs112282947	2	43726627	C	T	1.406e-35	0.05773
NLR	rs6544664	2	43729108	A	T	1.492e-35	0.05772
NLR	rs6544665	2	43729212	A	G	9.383e-36	0.05794
NLR	rs111753823	2	43729472	A	C	8.184e-36	0.05805
NLR	rs534652187	2	43729738	AG	A	3.751e-36	0.05826
NLR	rs6708735	2	43731354	A	G	8.75e-36	0.05795
NLR	rs6737882	2	43731908	G	A	1.041e-35	0.05784
NLR	rs6544666	2	43732234	T	C	1.385e-35	0.05773
NLR	rs6544668	2	43732488	C	T	1.565e-35	0.05768
NLR	rs7578597	2	43732823	C	T	1.779e-35	0.0576
NLR	rs7564886	2	43733028	T	G	9.3e-36	0.05795
NLR	rs17030946	2	43733509	T	G	8.436e-36	0.05803
NLR	rs6757251	2	43734847	T	C	1.288e-35	0.05777
NLR	rs13405076	2	43735353	C	T	1.424e-35	0.05772
NLR	rs10180005	2	43737465	G	C	6.004e-36	0.05817
NLR	rs10169346	2	43741105	G	A	3.287e-36	0.05842
NLR	rs528096083	2	43742205	A	T	5.791e-37	0.05958
NLR	rs74821293	2	43742923	C	T	1.83e-35	0.05769
NLR	rs74600494	2	43743491	T	C	2.43e-36	0.05865
NLR	rs77791126	2	43744050	A	G	2.317e-36	0.05866
NLR	rs10189235	2	43745520	G	C	2.188e-36	0.05864
NLR	rs76851696	2	43746062	C	T	4.917e-36	0.05829
NLR	rs79271345	2	43746094	T	C	2.841e-36	0.05856
NLR	rs79965992	2	43748079	A	G	9.869e-36	0.06815
NLR	2:43748367_ACAAGAAGGCAGGCAGG_A	2	43748367	A	ACAAGAAGGCAGGCAGG	1.51e-36	0.05919
NLR	rs17030967	2	43748983	A	G	1.431e-36	0.05894
NLR	rs6753942	2	43749436	G	T	2.212e-34	0.055
NLR	rs75514072	2	43750224	C	G	3.651e-36	0.05849
NLR	rs17030980	2	43751480	C	T	2.348e-34	0.05498
NLR	rs6722104	2	43752346	G	A	2.015e-36	0.05877
NLR	rs6751035	2	43752407	A	G	1.961e-36	0.05881
NLR	rs6751161	2	43752548	A	G	2.52e-36	0.05873
NLR	rs6726643	2	43753746	C	A	4.013e-36	0.05848
NLR	rs6726917	2	43753913	C	A	2.038e-36	0.05878
NLR	2:43754057_GA_G	2	43754057	G	GA	8.772e-37	0.0594
NLR	rs6752964	2	43754655	C	T	3.13e-36	0.05858
NLR	rs112793491	2	43755363	A	G	2.129e-36	0.05877
NLR	rs112340521	2	43755389	T	C	2.181e-36	0.05876
NLR	rs111898797	2	43755531	C	A	2.565e-36	0.05865
NLR	rs7591387	2	43756032	T	C	1.209e-36	0.05899
NLR	rs74907855	2	43756201	C	G	1.209e-36	0.05903
NLR	rs77881454	2	43757293	T	A	4.984e-36	0.05847
NLR	2:43758005_TG_T	2	43758005	T	TG	1.447e-36	0.05948
NLR	rs17030998	2	43758199	G	A	2.248e-36	0.05874
NLR	rs17031000	2	43758625	T	A	2.276e-36	0.05873
NLR	2:43759251_TA_T	2	43759251	T	TA	1.703e-36	0.0594
NLR	rs111783562	2	43759381	A	G	6.687e-37	0.05924
NLR	rs113156595	2	43759709	G	C	1.122e-36	0.05903
NLR	rs112813837	2	43759825	T	C	2.284e-36	0.0588
NLR	rs28433468	2	43760868	G	A	4.065e-35	0.05804
NLR	rs114563746	2	43760880	G	T	4.186e-35	0.05804
NLR	rs112416866	2	43760931	T	C	3.03e-36	0.05857
NLR	rs17031001	2	43761218	A	T	3.27e-36	0.05853
NLR	rs17031005	2	43761299	G	A	3.388e-36	0.05852
NLR	rs77852659	2	43761652	T	C	5.111e-36	0.05843
NLR	rs77972916	2	43762112	A	G	5.971e-48	0.0795
NLR	rs75275342	2	43762885	G	T	7.877e-36	0.05822
NLR	rs78572881	2	43762959	C	T	3.257e-46	0.07932
NLR	rs113373412	2	43762987	G	C	3.994e-36	0.05853
NLR	rs112387154	2	43763231	A	G	1.612e-36	0.05884
NLR	rs74608713	2	43763539	G	T	8.033e-35	0.05508
NLR	rs77787499	2	43763809	T	C	1.166e-36	0.05903
NLR	rs76856054	2	43764184	C	T	1.515e-36	0.05888
NLR	rs17031016	2	43764442	C	T	1.394e-34	0.05515
NLR	rs13413856	2	43764825	G	A	2.999e-36	0.05856
NLR	rs150039124	2	43764938	CTACAAAAAA	C	7.533e-33	0.05505
NLR	rs76450091	2	43767189	C	T	3.609e-29	0.04821
NLR	rs72790940	2	43768545	G	T	1.844e-30	0.04916
NLR	rs111884754	2	43775309	A	C	3.11e-45	0.07806
NLR	2:43777104_AC_A	2	43777104	A	AC	2.985e-34	0.05613
NLR	rs77981966	2	43777964	T	C	4.274e-45	0.07702
NLR	rs75050485	2	43778470	C	A	3.408e-34	0.05574
NLR	rs77552263	2	43786818	A	G	2.587e-46	0.07697
NLR	rs77888770	2	43787107	C	T	2.911e-31	0.05085
NLR	rs79845707	2	43788801	C	G	4.663e-31	0.05068
NLR	rs78481334	2	43796135	A	T	1.86e-31	0.05102
NLR	rs12469959	2	43803726	A	G	8.116e-28	0.04652
NLR	rs572370994	2	43804648	CT	C	2.536e-27	0.0473
NLR	rs17031079	2	43804933	C	A	3.818e-28	0.04672
NLR	rs12466060	2	43805377	A	G	8.577e-28	0.04653
NLR	rs6759861	2	43805608	G	C	8.134e-28	0.04652
NLR	rs76501189	2	43806353	T	C	8.946e-28	0.04645
NLR	rs10495903	2	43806918	T	C	6.232e-28	0.04653
NLR	rs79388962	2	43807561	C	T	7.47e-28	0.04657
NLR	2:43807635_CCTTTT_C	2	43807635	C	CCTTTT	1.004e-27	0.04647
NLR	rs78487399	2	43809347	C	G	4.759e-35	0.06003
NLR	rs73925552	2	43810564	T	C	5.009e-28	0.04671
NLR	rs76621120	2	43810651	A	G	3.825e-28	0.04688
NLR	rs80075345	2	43810698	T	C	7.261e-28	0.04661
NLR	rs73925554	2	43810739	C	T	5.521e-28	0.04667
NLR	rs75597324	2	43811239	T	C	8.34e-28	0.04655
NLR	rs12467151	2	43813764	G	A	4.117e-28	0.04679
NLR	rs7568901	2	43814984	T	C	8e-28	0.04658
NLR	rs12463527	2	43815945	G	A	5.078e-28	0.04668
NLR	rs77994584	2	43817076	G	C	4.437e-28	0.04674
NLR	rs17031095	2	43819139	G	A	1.057e-27	0.04642
NLR	rs12478337	2	43821617	A	G	5.561e-31	0.0507
NLR	rs6717791	2	43822006	G	A	9.295e-28	0.04659
NLR	rs111545708	2	43824191	C	T	5.85e-28	0.04676
NLR	rs75873078	2	43825299	C	G	1.324e-35	0.06058
NLR	rs113458726	2	43825912	C	G	9.255e-28	0.04655
NLR	rs112668841	2	43825936	C	G	9.813e-28	0.04652
NLR	rs148608282	2	43826023	GA	G	2.211e-26	0.0455
NLR	2:43828488_TGAAGAA_T	2	43828488	T	TGAAGAA	1.523e-27	0.04642
NLR	rs7601039	2	43828637	A	C	2.163e-30	0.05012
NLR	rs17031106	2	43829056	G	A	1.479e-27	0.04633
NLR	rs12469373	2	43829191	C	T	1.896e-27	0.04622
NLR	rs60955978	2	43829845	T	C	1.028e-27	0.04649
NLR	rs35478206	2	43831032	G	A	6.11e-28	0.04669
NLR	rs12471686	2	43831083	C	T	1.389e-27	0.04629
NLR	rs12467420	2	43831150	A	G	1.204e-27	0.04637
NLR	rs72868625	2	43831186	C	G	8.81e-28	0.04652
NLR	rs12475503	2	43831319	G	A	1.224e-27	0.04636
NLR	rs7559670	2	43831824	A	G	8.025e-28	0.04656
NLR	rs7559723	2	43832049	T	C	8.455e-28	0.04655
NLR	rs17031116	2	43833013	G	A	5.997e-28	0.04668
NLR	rs72868628	2	43833039	A	G	8.283e-28	0.04659
NLR	rs12469695	2	43833258	T	C	6.41e-28	0.04668
NLR	rs6712944	2	43834118	C	T	1.126e-27	0.04641
NLR	rs6726404	2	43834163	G	A	1.126e-27	0.04641
NLR	rs4339008	2	43834352	C	T	1.134e-27	0.04641
NLR	rs113377695	2	43835359	A	G	5.886e-28	0.04686
NLR	rs12474102	2	43835570	C	A	1.173e-27	0.04664
NLR	rs6544675	2	43835952	T	A	1.329e-27	0.0466
NLR	rs60868396	2	43836877	G	T	2.664e-27	0.04625
NLR	rs72868636	2	43838516	G	T	7.142e-27	0.04583
NLR	rs75664918	2	43839090	G	T	5.99e-27	0.0459
NLR	rs13404811	2	43839311	G	C	3.644e-27	0.04614
NLR	rs5830763	2	43839773	CT	C	1.666e-26	0.04564
NLR	rs10186307	2	43839896	A	G	2.958e-27	0.04622
NLR	rs10186441	2	43840048	A	G	3.223e-27	0.04619
NLR	rs78098795	2	43840361	A	G	1.512e-29	0.04955
NLR	rs12471904	2	43840673	C	G	3.241e-27	0.04621
NLR	rs7602701	2	43841119	G	A	3.739e-27	0.04609
NLR	rs7576643	2	43841269	T	C	3.713e-27	0.04612
NLR	rs10168889	2	43841717	C	A	4.449e-27	0.04602
NLR	rs10205361	2	43842032	C	T	3.309e-27	0.04617
NLR	rs150348131	2	43842691	T	C	4.076e-27	0.04613
NLR	rs111239033	2	43842712	A	G	1.722e-44	0.07717
NLR	rs6731636	2	43843046	T	G	5.027e-27	0.04602
NLR	rs75321787	2	43843071	C	G	4.108e-27	0.04612
NLR	rs6705351	2	43843137	C	A	4.937e-27	0.04603
NLR	rs57066469	2	43843813	T	C	3.778e-27	0.04615
NLR	rs77613902	2	43843991	G	T	2.842e-27	0.04625
NLR	rs74854268	2	43844079	G	C	3.814e-27	0.04614
NLR	rs76163151	2	43844216	A	G	4.287e-27	0.04611
NLR	rs78471316	2	43844448	G	A	4.613e-27	0.04608
NLR	rs80144434	2	43844640	C	G	3.732e-27	0.04615
NLR	rs79611878	2	43844803	G	A	4.055e-27	0.04611
NLR	rs17031133	2	43844833	A	G	5.138e-27	0.04601
NLR	rs75030714	2	43844872	C	G	4.64e-27	0.04607
NLR	rs6749617	2	43845329	T	A	4.939e-27	0.04603
NLR	rs55640722	2	43846040	T	A	6.229e-27	0.04593
NLR	rs60735069	2	43846227	A	G	5.715e-27	0.04599
NLR	rs6725688	2	43846553	T	G	4.904e-27	0.04603
NLR	rs75621188	2	43846675	C	A	4.932e-27	0.04604
NLR	rs145223910	2	43847214	A	T	6.512e-27	0.04596
NLR	rs17031142	2	43847646	A	G	4.547e-27	0.04607
NLR	rs79563258	2	43848415	G	T	2.497e-26	0.04412
NLR	rs762655370	2	43848549	C	CA	2.805e-26	0.04438
NLR	rs11904361	2	43848664	C	T	3.742e-26	0.0439
NLR	rs11889544	2	43849406	C	A	3.121e-26	0.04397
NLR	rs74869386	2	43849730	T	G	7.768e-27	0.04598
NLR	rs11889803	2	43850031	G	A	3.155e-26	0.04401
NLR	rs74915166	2	43850220	T	C	1.03e-26	0.04581
NLR	rs11901680	2	43850357	C	G	4.499e-26	0.04381
NLR	rs11886047	2	43850590	C	T	7.228e-16	0.02712
NLR	rs78070307	2	43855150	C	A	1.004e-35	0.06331
NLR	rs79111706	2	43864089	C	T	1.992e-33	0.0637
NLR	rs7560838	2	43907630	A	C	3.181e-24	0.05025
NLR	rs116520905	2	44037396	G	C	1.274e-15	0.05038
NLR	rs57860603	2	161168747	A	G	5.87e-13	0.02594
NLR	rs6718526	2	161214175	T	C	1.456e-12	0.02557
NLR	rs10929981	2	161233795	C	T	1.162e-12	0.02576
NLR	rs10929982	2	161236277	C	T	1.613e-12	0.02564
NLR	rs10803763	2	161250115	T	C	2.052e-12	0.02444
NLR	rs60400069	2	161258649	T	TAAC	7.108e-13	0.02606
NLR	rs6432615	2	161281524	C	T	2.923e-12	0.02527
NLR	rs28556715	2	161285388	T	C	5.549e-12	0.02488
NLR	rs13431440	2	161286220	A	C	3.487e-12	0.02515
NLR	rs7420451	2	161287142	G	A	3.544e-12	0.02513
NLR	rs13429951	2	161292387	C	T	3.284e-12	0.02518
NLR	rs72976734	2	161294703	T	G	3.305e-12	0.02517
NLR	rs72976735	2	161297427	T	C	2.45e-12	0.02532
NLR	rs7424278	2	161299702	A	G	3.145e-12	0.02523
NLR	rs11892457	2	161300667	G	A	9.174e-12	0.02519
NLR	rs28468464	2	161305497	G	A	3.526e-12	0.02516
NLR	rs73969322	2	161306610	G	A	3.549e-12	0.02516
NLR	rs113678689	2	161306828	C	G	3.565e-12	0.02516
NLR	rs28409476	2	161307159	G	C	3.793e-12	0.02512
NLR	rs6727096	2	161307677	T	A	8.067e-12	0.0248
NLR	rs751220056	2	161309600	T	TATGATGATG	9.065e-12	0.02467
NLR	rs56317652	2	161309936	A	G	4.225e-12	0.02507
NLR	rs57521870	2	161314743	A	G	4.479e-12	0.02504
NLR	rs6742799	2	161317460	C	A	4.611e-12	0.02502
NLR	rs6753933	2	161325475	T	A	4.636e-12	0.02502
NLR	rs10173412	2	161330940	C	T	3.249e-12	0.02516
NLR	rs7419612	2	161340500	A	C	5.373e-12	0.02544
NLR	rs10176582	2	161340775	T	G	1.197e-11	0.02501
NLR	rs6713336	2	181898087	T	C	1.404e-18	0.0285
NLR	rs10930948	2	181899325	G	A	1.567e-17	0.02763
NLR	rs10187842	2	181899515	G	A	8.47e-19	0.02868
NLR	rs11692072	2	181902462	A	G	2.164e-18	0.02835
NLR	rs10930950	2	181904404	G	A	2.26e-18	0.02833
NLR	rs12989967	2	181905354	A	C	6.217e-15	0.02793
NLR	rs12473091	2	181906263	C	T	6.584e-15	0.02756
NLR	2:181906432_GGATT_G	2	181906432	GGATT	G	4.056e-18	0.02813
NLR	rs6745190	2	181907725	G	A	9.325e-18	0.02806
NLR	rs6433883	2	181910882	A	C	1.557e-18	0.02836
NLR	rs10171108	2	181911671	A	G	1.572e-18	0.02835
NLR	rs6744130	2	181912815	A	C	1.431e-18	0.02839
NLR	rs6731268	2	181912991	T	A	1.427e-18	0.02839
NLR	rs78911542	2	181918326	A	ATC	5.623e-19	0.02874
NLR	rs7562697	2	181918896	A	G	2.804e-17	0.02633
NLR	rs10171998	2	181919490	G	C	1.544e-18	0.02837
NLR	rs7371639	2	181921999	A	G	1.461e-18	0.02839
NLR	rs6706565	2	181930412	G	A	7.174e-19	0.02865
NLR	rs6735373	2	181930634	A	C	3.363e-19	0.02892
NLR	2:181938374_GTTTGGCCAC_G	2	181938374	GTTTGGCCAC	G	2.027e-18	0.02836
NLR	rs13019038	2	181947634	C	T	3.837e-19	0.02887
NLR	rs7349232	2	181953354	T	C	4.981e-16	0.0288
NLR	rs13004683	2	181954630	A	C	4.213e-19	0.02885
NLR	rs13004750	2	181954759	G	A	4.119e-19	0.02886
NLR	rs11690798	2	181956372	G	A	5.121e-19	0.02888
NLR	rs11091788	2	181957827	T	A	5.519e-19	0.02885
NLR	rs111227676	2	181959596	G	A	5.22e-19	0.02887
NLR	rs6743720	2	181960498	G	C	5.22e-19	0.02887
NLR	rs35706726	2	181961158	A	G	5.22e-19	0.02887
NLR	rs6433892	2	181971237	G	A	8.521e-20	0.02868
NLR	rs6706397	2	181971800	G	T	1.4e-19	0.0285
NLR	rs6710650	2	181972807	G	T	2.482e-21	0.02965
NLR	rs62178846	2	181973399	A	G	1.49e-21	0.02989
NLR	rs7566146	2	181974086	C	T	1.489e-21	0.02989
NLR	rs7569991	2	181975252	G	T	2.357e-21	0.02965
NLR	rs11678264	2	181976494	C	T	2.204e-21	0.02967
NLR	rs6711938	2	181977028	T	C	2.616e-21	0.02961
NLR	rs7580796	2	181977769	C	T	1.474e-21	0.02986
NLR	rs55664819	2	181980069	G	T	1.309e-21	0.02981
NLR	rs6706696	2	181981055	A	G	7.311e-22	0.03007
NLR	rs35049898	2	181982277	T	C	5.018e-22	0.03019
NLR	rs13011738	2	181985742	G	A	1.149e-19	0.03225
NLR	rs13011751	2	181985765	T	A	8.082e-19	0.03078
NLR	rs13012524	2	181985834	A	G	7.495e-19	0.03081
NLR	rs13020845	2	181987553	A	G	7.915e-19	0.03079
NLR	rs11893772	2	181989311	T	C	9.249e-19	0.03072
NLR	rs13026070	2	181991422	A	C	1.028e-19	0.03224
NLR	rs13031518	2	181991759	G	A	8.126e-20	0.03234
NLR	rs34504038	2	181992954	G	T	7.645e-20	0.03237
NLR	rs35482602	2	181995321	C	T	3.603e-18	0.03075
NLR	rs35323141	2	181996558	G	C	3.28e-20	0.0286
NLR	rs11688120	2	181997950	C	T	5.605e-20	0.0325
NLR	rs35725888	2	181998627	C	T	6.143e-20	0.03246
NLR	rs35076700	2	181999324	T	C	6.677e-20	0.03243
NLR	rs72887083	2	181999530	G	A	7.121e-20	0.03241
NLR	rs34825850	2	182005326	A	C	4.085e-20	0.03258
NLR	2:182006880_CT_C	2	182006880	C	CT	4.51e-20	0.03256
NLR	rs7581267	2	182008301	C	T	6.453e-20	0.03228
NLR	rs11891215	2	182010027	G	A	1.773e-22	0.03039
NLR	rs6433895	2	182012014	C	A	1.258e-21	0.02968
NLR	rs56692685	2	182012093	G	A	3.26e-19	0.03142
NLR	rs56169464	2	182012828	C	A	1.811e-21	0.02956
NLR	rs34601234	2	182013120	G	T	2.944e-22	0.03023
NLR	rs7592486	2	182013263	G	A	2.996e-22	0.03023
NLR	rs7566256	2	182013274	A	G	2.976e-22	0.03023
NLR	rs7566434	2	182013615	T	C	2.966e-22	0.03023
NLR	rs34467063	2	182013979	A	G	4.057e-20	0.03246
NLR	rs11692625	2	182015484	T	C	2.352e-20	0.03265
NLR	rs71405447	2	182015900	AT	A	2.33e-20	0.03272
NLR	rs13033467	2	182016757	G	A	1.388e-22	0.03058
NLR	rs11893821	2	182017148	G	A	1.28e-22	0.03052
NLR	rs6746347	2	182017374	G	T	1.321e-22	0.03051
NLR	rs6759865	2	182017385	G	A	1.321e-22	0.03051
NLR	rs55954384	2	182017630	G	A	1.229e-22	0.03052
NLR	rs55900432	2	182017904	A	G	1.352e-22	0.0305
NLR	rs34714467	2	182017987	A	G	1.27e-22	0.03052
NLR	rs35702511	2	182018106	A	G	2.964e-20	0.03256
NLR	rs35543145	2	182018115	G	A	1.26e-22	0.03052
NLR	rs7598960	2	182018382	G	T	4.165e-23	0.03096
NLR	rs7558428	2	182018554	G	A	1.27e-22	0.03052
NLR	rs13025711	2	182019461	C	T	8.82e-22	0.02987
NLR	rs12999974	2	182019537	A	G	1.295e-22	0.03051
NLR	rs59395276	2	182020696	C	T	1.155e-21	0.02974
NLR	rs34774580	2	182026828	T	C	1.936e-19	0.03183
NLR	rs111242075	2	182026939	A	C	2.553e-19	0.03172
NLR	rs72888919	2	182027001	C	T	2.976e-19	0.03166
NLR	rs6716261	2	182031232	C	A	2.414e-19	0.03174
NLR	rs6719732	2	182031669	C	A	2.332e-19	0.03175
NLR	rs11693055	2	182033294	G	A	2.761e-19	0.03167
NLR	rs11692430	2	182036071	C	T	3.889e-19	0.0315
NLR	rs56096261	2	182039564	A	G	1.497e-19	0.03139
NLR	rs6724365	2	182040293	T	G	1.591e-19	0.03136
NLR	rs35598315	2	182040441	T	C	1.065e-19	0.03151
NLR	rs34405919	2	182043715	G	T	3.856e-20	0.03208
NLR	rs4514840	2	182045274	C	T	2.579e-20	0.03226
NLR	rs13033038	2	182052555	T	C	1.694e-20	0.03241
NLR	2:182055002_TG_T	2	182055002	T	TG	2.372e-20	0.03246
NLR	rs34790351	2	182056454	G	A	3.901e-20	0.03213
NLR	rs34700861	2	182056979	T	C	6.031e-20	0.03192
NLR	rs35110674	2	182057019	G	A	6.18e-20	0.03191
NLR	rs35250663	2	182060678	G	A	6.465e-20	0.03174
NLR	rs6752921	2	182060905	G	A	6.422e-20	0.03175
NLR	rs13029217	2	182063855	T	G	4.439e-20	0.0319
NLR	rs7598010	2	182067587	T	C	3.008e-19	0.03121
NLR	rs56085338	2	182068040	C	G	6.381e-20	0.03175
NLR	rs13035276	2	182068527	C	T	2.659e-19	0.03126
NLR	rs4432412	2	182069079	C	G	2.221e-21	0.02949
NLR	rs6713632	2	182073998	C	T	1.752e-21	0.0295
NLR	rs13002424	2	182075588	C	T	4.391e-20	0.03184
NLR	rs6709702	2	182082272	T	C	2.266e-19	0.03127
NLR	rs35190308	2	182082602	G	A	4.438e-20	0.03183
NLR	rs35357451	2	182092751	T	C	1.865e-19	0.03122
NLR	rs72890540	2	182093047	C	T	2.248e-20	0.03198
NLR	rs11678840	2	182096234	C	G	3.858e-19	0.03097
NLR	rs4666738	2	182124637	T	C	7.704e-14	-0.02487
NLR	rs4666739	2	182124661	C	T	5.008e-14	-0.0251
NLR	rs1595812	2	182125358	T	A	6.912e-14	-0.02491
NLR	rs1371616	2	182127459	G	A	9.553e-13	-0.02336
NLR	rs1899037	2	182128798	G	T	1.096e-13	-0.0247
NLR	rs976461	2	182135024	A	G	8.599e-14	-0.02478
NLR	rs6706833	2	182136378	G	A	1.337e-11	-0.02044
NLR	rs10197170	2	182137689	G	A	1.319e-11	-0.02045
NLR	rs7566314	2	182138557	G	T	8.873e-13	-0.02359
NLR	rs6734311	2	182139508	T	A	3.701e-14	-0.0228
NLR	rs528340127	2	182141567	G	GAAAAGA	1.721e-15	-0.02412
NLR	rs62180206	2	182141681	G	C	2.258e-15	-0.02393
NLR	rs76547368	2	182143855	T	G	3.582e-14	-0.02521
NLR	rs56118925	2	182155931	T	G	6.738e-16	-0.02439
NLR	rs73034937	2	182156170	A	C	6.423e-16	-0.0244
NLR	rs62180233	2	182157572	G	A	1.419e-14	-0.02565
NLR	rs62180234	2	182157802	G	A	1.573e-14	-0.02561
NLR	rs62180237	2	182159055	T	C	9.54e-12	-0.01998
NLR	rs62180242	2	182161192	G	A	6.525e-15	-0.02612
NLR	rs62180243	2	182161304	G	A	5.935e-15	-0.02616
NLR	rs62180246	2	182162393	G	A	4.323e-15	-0.02631
NLR	rs75050005	2	182164596	A	C	1.713e-15	-0.02667
NLR	rs76098957	2	182165956	G	A	1.376e-15	-0.02677
NLR	rs13410543	2	182166143	C	G	5.276e-12	-0.02029
NLR	rs17365432	2	182174776	G	A	1.054e-15	-0.02689
NLR	rs62180252	2	182175221	C	T	7.933e-16	-0.02701
NLR	rs17198605	2	182187741	C	A	1.392e-11	0.02646
NLR	rs62180258	2	182198842	G	A	7.839e-15	-0.02639
NLR	rs17198633	2	182204067	G	T	1.369e-14	-0.02611
NLR	rs575448478	2	182205197	TA	T	2.881e-13	-0.02496
NLR	rs62182269	2	182208807	T	C	1.734e-14	-0.02601
NLR	rs17270868	2	182214669	C	T	8.4e-15	-0.02629
NLR	rs373708604	2	182215314	T	TTAAA	1.095e-14	-0.02626
NLR	rs17270882	2	182218046	C	G	1.435e-14	-0.02608
NLR	rs6726597	2	182228931	G	A	6.304e-14	-0.02541
NLR	rs6726903	2	182229154	G	A	5.378e-14	-0.02548
NLR	rs568288518	2	182229899	TA	T	1.593e-13	-0.02485
NLR	rs77969163	2	182233459	C	T	3.47e-14	-0.02567
NLR	rs17270889	2	182234855	C	T	5.221e-14	-0.02549
NLR	rs17198689	2	182234900	A	G	3.799e-13	-0.0241
NLR	rs17198696	2	182234940	A	T	3.612e-13	-0.02412
NLR	rs17198703	2	182234986	T	G	4.346e-13	-0.02403
NLR	rs17198710	2	182235418	A	G	5.094e-13	-0.02402
NLR	rs17198717	2	182235496	C	A	4.979e-13	-0.02403
NLR	rs908079	2	182238650	G	A	1.149e-13	0.02152
NLR	rs62189833	2	182239917	G	A	2.24e-12	-0.02361
NLR	rs9646799	2	182241698	T	C	4.23e-13	-0.0244
NLR	rs62189855	2	182249329	C	T	4.912e-13	-0.02433
NLR	rs62189857	2	182252641	C	T	2.987e-13	-0.02455
NLR	rs79437014	2	182252715	C	G	3.064e-13	-0.02453
NLR	rs62189858	2	182253391	T	G	3.239e-13	-0.02451
NLR	rs62189859	2	182254087	C	T	2.587e-13	-0.02461
NLR	rs17270896	2	182255121	G	A	2.979e-13	-0.02453
NLR	rs17270903	2	182259274	G	A	4.165e-13	-0.0235
NLR	rs3769818	2	202151163	A	G	1.372e-11	0.02216
NLR	rs700635	2	202153225	C	A	1.261e-11	0.02223
NLR	rs6714430	2	202153684	C	T	1.208e-11	0.02225
NLR	rs6743068	2	202153920	A	G	1.115e-11	0.02229
NLR	rs1982560	3	28520197	T	C	3.275e-13	-0.0214
NLR	rs1563656	3	28520417	A	T	3.877e-13	-0.02133
NLR	rs60690028	3	28520576	C	T	1.708e-13	-0.02164
NLR	rs13070954	3	28523072	A	G	4.771e-13	-0.02125
NLR	rs6805617	3	28525740	G	A	6.692e-13	-0.02115
NLR	rs7633162	3	28527255	A	G	6.992e-13	-0.02113
NLR	rs13064565	3	28529044	A	G	8.816e-13	-0.02104
NLR	rs1598845	3	28532033	A	G	8.447e-13	-0.02106
NLR	rs13099814	3	28533458	G	A	5.987e-13	-0.02119
NLR	rs7427045	3	28540344	T	C	4.13e-13	-0.02134
NLR	rs1457908	3	28543189	T	G	1.997e-13	-0.02167
NLR	rs34741404	3	28546181	T	C	4.879e-13	-0.0213
NLR	rs34179018	3	28546216	A	C	2.464e-12	-0.02065
NLR	rs11717248	3	28549395	A	G	3.054e-13	-0.02145
NLR	rs58730236	3	28550332	T	C	1.085e-12	-0.02096
NLR	rs13064740	3	28562826	T	G	2.612e-12	-0.0206
NLR	rs974933	3	28563046	G	A	1.106e-12	-0.02095
NLR	rs3816573	3	28566476	T	C	3.422e-13	-0.0213
NLR	rs963362	3	28567111	C	T	1.723e-13	-0.0216
NLR	rs4637245	3	28570689	G	C	3.045e-13	-0.02139
NLR	rs11717630	3	28570867	A	G	3.412e-13	-0.02134
NLR	rs13092573	3	46988561	T	C	2.701e-22	-0.02942
NLR	rs2305637	3	47045846	T	C	1.519e-18	0.03329
NLR	rs12485875	3	47096523	T	C	2.673e-18	0.03305
NLR	rs62246406	3	47097985	A	G	2.524e-18	0.03308
NLR	rs35053471	3	47124761	A	T	3.963e-27	-0.03223
NLR	rs62246443	3	47172407	C	T	2.435e-18	0.03308
NLR	rs62246445	3	47175194	A	G	2.212e-18	0.03316
NLR	rs62246446	3	47185650	G	C	6.443e-18	0.03268
NLR	rs12497115	3	47220341	T	C	4.9e-18	0.0328
NLR	rs73081723	3	47240676	T	G	4.523e-18	0.03286
NLR	rs57383920	3	47249075	TA	T	1.276e-19	0.03351
NLR	rs62248901	3	47255349	T	C	8.987e-18	0.0326
NLR	rs62248908	3	47297060	G	A	6.348e-16	0.03104
NLR	rs295433	3	47362080	T	C	1.315e-18	-0.02643
NLR	rs1573949	3	128197282	C	T	1.621e-17	0.02639
NLR	rs2713579	3	128198104	G	A	1.96e-20	0.02822
NLR	rs2713604	3	128200459	T	C	2.15e-17	0.02588
NLR	rs2659689	3	128203006	G	T	4.801e-12	0.0203
NLR	rs1573858	3	128205860	G	C	3.302e-15	0.02353
NLR	rs1806462	3	128206618	A	C	4.249e-25	-0.03043
NLR	rs2335237	3	128206710	T	G	2.396e-15	0.02364
NLR	rs2953120	3	128209482	G	C	7.985e-26	-0.03075
NLR	rs2860228	3	128209667	T	C	8.593e-26	-0.03073
NLR	rs3922557	3	128210026	A	C	1.794e-15	0.02369
NLR	rs1986452	3	128210342	C	A	8.081e-26	-0.03075
NLR	rs11712335	3	128210550	C	T	2.361e-22	-0.03189
NLR	rs9851497	3	128212526	T	C	2.959e-15	0.02351
NLR	3:128212653_AC_A	3	128212653	AC	A	3.16e-14	0.02243
NLR	rs6439129	3	128212773	T	G	3.169e-15	0.02348
NLR	rs7428315	3	128215105	G	T	3.7e-15	0.02343
NLR	rs6789646	3	128215775	C	T	1.649e-25	-0.03055
NLR	rs6776756	3	128215821	G	A	9.884e-14	0.02187
NLR	rs6776863	3	128215892	G	T	3.81e-15	0.02342
NLR	rs7629791	3	128218410	A	G	2.537e-28	-0.03201
NLR	rs2713576	3	128223300	A	G	1.965e-25	-0.03065
NLR	rs2659699	3	128225531	T	C	4.181e-15	0.02347
NLR	rs2659698	3	128226364	G	A	3.062e-15	0.02362
NLR	rs112924476	3	128265131	A	G	1.405e-13	0.03352
NLR	rs73203442	3	128265298	T	C	3.033e-17	0.0378
NLR	rs68057450	3	128265580	A	C	3.189e-12	0.02685
NLR	rs4857907	3	128276748	A	G	1.263e-12	0.0272
NLR	rs77256197	3	128277551	T	C	1.511e-12	0.0271
NLR	rs4640583	3	128278418	A	C	1.432e-13	0.03004
NLR	rs2335050	3	128278803	T	C	2.237e-12	0.02701
NLR	rs13094018	3	128279257	T	C	3.483e-13	0.0282
NLR	rs71329999	3	128279485	G	A	4.363e-13	0.02807
NLR	rs35778631	3	128281112	A	C	6.608e-14	0.03096
NLR	rs8179974	3	128281701	A	G	8.06e-13	0.0278
NLR	rs6806253	3	128282697	G	A	1.549e-14	0.03017
NLR	rs35972360	3	128284276	G	C	1.14e-14	0.03033
NLR	rs17344939	3	128285494	T	C	3.517e-16	0.03416
NLR	rs2245626	3	128287687	A	G	3.859e-14	-0.02329
NLR	rs2712421	3	128287743	G	T	4.782e-12	-0.02098
NLR	rs4857909	3	128300468	A	G	1.743e-22	0.04399
NLR	rs2713571	3	128300998	T	C	5.537e-12	-0.0219
NLR	rs2734031	3	128301390	T	C	5.304e-27	0.05466
NLR	rs2010527	3	128303083	G	C	3.449e-12	-0.02203
NLR	rs2712414	3	128305217	C	G	4.646e-12	-0.02188
NLR	rs4857910	3	128306323	T	C	4.587e-12	-0.02188
NLR	rs13089722	3	128306757	A	G	1.12e-24	0.04816
NLR	rs6775731	3	128306894	T	C	4.844e-12	-0.02186
NLR	rs7428052	3	128311404	T	C	3.664e-12	-0.02196
NLR	rs2712393	3	128312647	T	C	4.093e-12	-0.02191
NLR	rs4857857	3	128313880	A	G	4.008e-12	-0.02201
NLR	rs4857911	3	128314776	T	C	1.476e-12	-0.02247
NLR	rs4857858	3	128314931	C	T	1.642e-12	-0.02242
NLR	rs2335235	3	128315725	C	G	1.341e-24	0.04796
NLR	rs4328821	3	128316435	G	A	8.604e-25	0.0481
NLR	rs2712431	3	128316890	C	A	2.895e-13	-0.02265
NLR	rs2713573	3	128317273	C	T	2.435e-13	-0.02283
NLR	rs6782812	3	128317997	G	A	3.325e-23	0.04655
NLR	rs7646596	3	128320345	T	G	4.954e-23	0.04659
NLR	rs538306659	3	128321873	AG	A	2.194e-23	0.04778
NLR	rs6782228	3	128323424	C	G	1.201e-22	-0.03213
NLR	rs6439134	3	128323504	C	T	2.449e-22	0.05051
NLR	rs34762068	3	128325763	A	G	9.256e-21	-0.03038
NLR	rs34890930	3	128329223	C	T	1.071e-20	-0.03033
NLR	rs2253125	3	128329793	T	C	1.251e-15	0.0375
NLR	rs11718130	3	128330027	C	G	7.399e-21	-0.03057
NLR	rs35604103	3	128334852	T	C	1.857e-20	-0.02995
NLR	rs35871360	3	128336129	A	G	2e-20	-0.02994
NLR	rs2712429	3	128336221	A	C	1.11e-22	0.05091
NLR	rs2712430	3	128337438	A	C	1.405e-22	0.05078
NLR	rs2712380	3	128338661	A	C	1.426e-22	0.05078
NLR	rs6782407	3	128338748	C	T	2.003e-20	-0.02994
NLR	rs6414311	3	128341475	C	T	1.384e-22	0.05079
NLR	rs6789546	3	128350038	T	C	2.348e-20	-0.02996
NLR	rs12635488	3	128352378	T	C	2.293e-20	-0.03024
NLR	rs2811493	3	128357299	C	G	2.271e-22	0.05058
NLR	rs2811494	3	128357703	A	G	1.666e-22	0.05077
NLR	rs9841996	3	128362542	A	G	3.077e-22	0.05041
NLR	rs6801509	3	128364269	T	C	2.677e-20	-0.02992
NLR	rs7429360	3	128364797	G	A	2.414e-20	-0.02995
NLR	rs7617646	3	128370733	T	G	2.271e-22	0.05059
NLR	3:128373815_CA_C	3	128373815	CA	C	9.829e-23	0.05103
NLR	rs34690832	3	128375024	A	C	2.031e-20	-0.03002
NLR	rs9836332	3	128375028	T	C	2.325e-22	0.05058
NLR	rs71330000	3	128377202	T	C	8.916e-21	-0.03036
NLR	rs9844706	3	128380781	G	A	2.137e-17	0.03904
NLR	rs34198449	3	128381270	A	G	1.299e-20	-0.03033
NLR	rs2335234	3	128383539	G	T	3.421e-20	-0.02991
NLR	rs11717752	3	128386144	T	C	3.672e-22	0.05034
NLR	rs6793907	3	128391626	C	T	3.41e-22	0.05042
NLR	rs11711038	3	128394310	G	T	4.029e-20	-0.02978
NLR	3:128395056_AT_A	3	128395056	A	AT	2.086e-20	-0.03024
NLR	rs12495411	3	128395695	A	G	7.422e-20	-0.02959
NLR	rs6775011	3	128396483	C	T	6.324e-20	-0.02966
NLR	3:128397105_AC_A	3	128397105	A	AC	1.849e-20	-0.03033
NLR	rs9866894	3	128402509	A	G	2.473e-21	0.04953
NLR	rs7643854	3	128403550	T	C	2.406e-20	-0.02903
NLR	rs771508048	3	128403779	A	AT	8.77e-21	-0.02955
NLR	rs11712115	3	128404269	A	G	1.843e-20	-0.02905
NLR	rs7426955	3	128407778	A	G	1.47e-20	-0.02913
NLR	rs6439139	3	128410285	T	C	2.896e-21	0.05057
NLR	rs6785206	3	128412024	A	G	2.53e-21	0.05072
NLR	rs6774512	3	128415868	C	T	3.639e-21	0.0505
NLR	rs6439140	3	128418760	T	C	3.16e-21	-0.02973
NLR	rs3935016	3	128420434	T	C	3.738e-21	-0.02964
NLR	rs6439141	3	128420534	C	T	4.078e-21	-0.02961
NLR	rs6439142	3	128420557	A	G	4.636e-21	-0.02957
NLR	rs6439143	3	128425132	C	T	2e-20	0.04987
NLR	rs2712370	3	128425204	C	G	3.043e-20	0.04972
NLR	rs9861429	3	128425749	T	C	2.954e-19	0.04856
NLR	rs35904610	3	128452108	C	T	1.334e-11	0.03496
NLR	3:128507291_TTAG_T	3	128507291	T	TTAG	9.461e-12	0.03522
NLR	rs61008956	3	128525709	T	C	1.296e-11	0.03486
NLR	rs2046641	4	38297803	G	A	8.947e-12	0.02981
NLR	rs7654856	4	38307391	T	G	4.604e-31	0.04354
NLR	rs991331	4	38308761	T	G	3.322e-33	0.04453
NLR	rs991332	4	38308900	C	T	4.113e-33	0.04449
NLR	rs1487628	4	38309613	A	C	3.725e-33	0.04441
NLR	rs6849215	4	38310557	G	A	4.725e-33	0.04512
NLR	rs9999275	4	38310566	C	T	4.01e-33	0.04517
NLR	rs9999645	4	38310991	C	A	5.178e-33	0.04527
NLR	rs9999654	4	38311021	C	G	4.677e-33	0.04526
NLR	rs1487626	4	38313390	G	C	2.237e-36	0.0468
NLR	rs1586459	4	38314170	A	G	1.398e-37	0.04659
NLR	rs28433701	4	38314714	C	A	1.495e-22	0.03002
NLR	rs12508321	4	38315829	G	A	1.174e-20	0.02884
NLR	rs12505969	4	38317143	A	C	1.377e-31	0.03715
NLR	rs4832762	4	38318626	G	C	5.241e-23	0.03028
NLR	rs6819523	4	38318690	G	T	5.917e-23	0.03025
NLR	rs4833035	4	38318837	C	T	3.57e-23	0.03041
NLR	rs1580496	4	38319583	G	A	4.793e-40	0.0482
NLR	rs6826638	4	38319871	G	C	1.633e-42	0.04929
NLR	rs4282192	4	38320205	T	G	1.484e-32	0.03811
NLR	rs4832763	4	38321194	C	G	3.273e-47	0.05299
NLR	rs7677938	4	38321682	T	C	7.596e-45	0.0523
NLR	rs6819003	4	38359317	G	A	8.665e-42	0.03985
NLR	rs768131	4	38361053	A	C	1.077e-54	0.0497
NLR	rs1386625	4	38361120	A	G	5.211e-23	0.04928
NLR	rs2046634	4	38362876	T	C	1.695e-63	0.05242
NLR	rs11943799	4	38363178	G	T	2.101e-63	0.05238
NLR	rs6841652	4	38363262	T	C	1.528e-63	0.05243
NLR	rs13133642	4	38366090	T	C	1.515e-63	0.05208
NLR	rs10213458	4	38366390	A	G	9.616e-63	0.05184
NLR	rs4240244	4	38367524	T	C	7.967e-54	0.04894
NLR	rs4408968	4	38367666	G	A	6.838e-54	0.04898
NLR	rs10213606	4	38367722	T	G	9.021e-62	0.0515
NLR	rs11387538	4	38368252	A	AT	2.369e-53	0.04894
NLR	rs901706	4	38368399	A	G	8.744e-54	0.04893
NLR	rs901705	4	38368635	T	G	6.699e-63	0.05138
NLR	rs6841382	4	38370593	A	G	2.008e-53	0.04878
NLR	rs10026131	4	38371507	A	C	3.168e-62	0.05207
NLR	rs2046643	4	38372849	A	G	3.133e-24	0.03246
NLR	rs11723467	4	38375422	T	C	4.669e-38	0.04097
NLR	rs11722631	4	38375537	A	C	4.486e-38	0.04101
NLR	rs1487623	4	38377756	G	A	1.726e-37	0.04044
NLR	rs6840119	4	38379495	G	A	2.741e-37	0.04004
NLR	4:38379541_CA_C	4	38379541	CA	C	1.42e-37	0.04024
NLR	rs1872869	4	38383077	C	T	4.275e-29	0.03365
NLR	rs11396927	4	38384646	A	AT	6.087e-29	0.03365
NLR	rs386673645	4	38384649	A	AGTGTGG	6.079e-29	0.03365
NLR	rs2291433	4	38387075	T	G	1.268e-39	0.03827
NLR	rs983016	4	38388287	T	C	4.149e-40	0.03854
NLR	rs983017	4	38388294	C	T	6.244e-29	0.03358
NLR	rs4631056	4	38388536	G	T	2.595e-28	0.03319
NLR	rs2046640	4	38390572	G	A	1.236e-29	0.03386
NLR	rs779943687	4	38391318	GAAGGGACCAGTCAAAGGGT	G	8.52e-40	0.03859
NLR	rs1487632	4	38391687	T	C	1.277e-29	0.03385
NLR	rs28456085	4	38393269	A	T	9.613e-35	0.03561
NLR	rs6846938	4	38393605	T	G	9.656e-25	0.03025
NLR	rs6822932	4	38395000	G	A	1.175e-34	0.03557
NLR	rs28702684	4	38395515	G	C	3.373e-34	0.03531
NLR	rs1843930	4	38395550	T	C	2.955e-24	0.0299
NLR	rs1487631	4	38395949	A	G	2.556e-34	0.03536
NLR	rs7658060	4	38396999	A	G	2.277e-34	0.03535
NLR	rs2087197	4	38397373	G	T	1.66e-34	0.03547
NLR	rs6844254	4	38397640	C	T	2.575e-24	0.02997
NLR	rs6826295	4	38397877	T	A	1.506e-34	0.03549
NLR	rs10030567	4	38398073	A	T	1.282e-34	0.03553
NLR	rs6832648	4	38398572	T	G	1.596e-24	0.03011
NLR	rs6855991	4	38399441	G	C	1.097e-24	0.03022
NLR	rs4518257	4	38400115	T	C	1.97e-24	0.03006
NLR	rs7660954	4	38401319	C	T	3.038e-34	0.03533
NLR	rs7655077	4	38401552	A	G	4.972e-23	0.0292
NLR	rs10014744	4	38401684	C	T	9.592e-23	0.029
NLR	rs12511311	4	38402162	T	C	5.402e-23	0.02917
NLR	rs13104866	4	38402183	G	A	2.333e-32	0.0343
NLR	rs13119379	4	38404135	G	C	7.211e-34	0.0351
NLR	rs9993149	4	38404640	T	G	7.419e-34	0.03509
NLR	rs58598089	4	38404806	G	GT	1.686e-32	0.03444
NLR	rs13133660	4	38405892	G	A	2.315e-32	0.03428
NLR	rs1487629	4	38406510	A	G	8.433e-34	0.03506
NLR	rs4833040	4	38407882	T	C	2.672e-22	0.02871
NLR	rs6847510	4	38410855	G	C	2.392e-22	0.02881
NLR	rs13119129	4	38553286	G	A	3.122e-15	0.02534
NLR	rs13125235	4	38553732	G	A	2.982e-15	0.02535
NLR	rs10014128	4	38554609	A	G	2.113e-15	0.02548
NLR	rs10003812	4	38554616	G	A	2.174e-15	0.02547
NLR	rs13133039	4	38554933	T	A	1.974e-15	0.02551
NLR	rs11730211	4	38555173	C	G	1.904e-15	0.02552
NLR	rs13112758	4	38555527	T	C	2.024e-15	0.02549
NLR	rs13140200	4	38555955	T	A	1.833e-15	0.02554
NLR	rs13115112	4	38558529	A	T	2.633e-15	0.02541
NLR	rs1004707	4	38559499	T	C	1.216e-17	0.03016
NLR	rs12510215	4	38591188	T	C	8.28e-19	-0.02563
NLR	rs6531651	4	38592424	A	T	1.015e-18	-0.02557
NLR	rs12506499	4	38592972	C	T	5.521e-21	0.03257
NLR	rs11398934	4	38594895	AG	A	1.747e-20	-0.02781
NLR	rs7689637	4	38599054	T	C	6.542e-20	0.03479
NLR	rs337633	4	38602202	G	C	5.486e-21	-0.02808
NLR	rs337634	4	38602945	T	A	7.183e-21	-0.028
NLR	rs337637	4	38604470	A	G	3.371e-21	-0.02821
NLR	rs12500996	4	38604611	A	G	4.434e-22	0.03369
NLR	rs337638	4	38604807	C	T	2.082e-21	-0.02833
NLR	rs337639	4	38607248	A	G	1.108e-15	0.03274
NLR	rs12646137	4	38609650	A	G	1.958e-18	-0.02536
NLR	rs337641	4	38611802	G	A	2.236e-15	0.02885
NLR	rs3860067	4	38611905	C	T	1.522e-18	-0.02545
NLR	rs6531653	4	38618383	T	C	7.591e-16	0.03287
NLR	rs2126526	4	38618689	A	G	1.137e-25	0.03084
NLR	rs168084	4	38619114	C	T	7.403e-16	0.03288
NLR	4:38625144_CTT_C	4	38625144	CTT	C	1.327e-13	0.02842
NLR	rs34075114	4	38626841	C	G	6.457e-18	-0.02508
NLR	rs62294474	4	38628725	T	C	3.973e-18	-0.02519
NLR	rs11944291	4	38631620	G	T	9.249e-18	-0.02496
NLR	rs11947292	4	38634749	T	A	1.338e-17	-0.02485
NLR	rs4634234	4	38636772	C	T	1.319e-22	0.02855
NLR	rs1824652	4	38644597	C	T	1.468e-22	0.02852
NLR	rs4833078	4	38646476	C	G	1.579e-22	0.0285
NLR	rs337605	4	38647753	C	T	9.012e-25	0.03031
NLR	rs757791113	4	38653770	CA	C	1.667e-25	0.03087
NLR	4:38653772_TA_T	4	38653772	TA	T	1.97e-25	0.03085
NLR	rs58785573	4	38653773	A	T	8.927e-26	0.03101
NLR	rs337602	4	38655733	T	C	1.861e-16	0.03372
NLR	rs337608	4	38660249	G	A	1.403e-16	0.03384
NLR	rs337609	4	38662059	A	C	1.066e-16	0.03401
NLR	rs1056583	4	38664715	A	C	3.225e-16	0.03339
NLR	rs9522	4	38666972	T	C	1.131e-17	-0.02491
NLR	4:38671578_TAATG_T	4	38671578	TAATG	T	1.531e-16	0.03399
NLR	rs2927270	4	38674260	C	G	2.643e-16	0.03372
NLR	rs34896423	4	38676406	G	GGAAA	1.402e-15	0.02937
NLR	rs337612	4	38678642	T	C	4.396e-16	0.03354
NLR	rs337615	4	38679064	G	C	4.894e-16	0.03349
NLR	rs337616	4	38679329	A	T	3.443e-16	0.03368
NLR	rs6531656	4	38684201	C	T	2.787e-16	0.0338
NLR	rs4833085	4	38688919	G	A	4.19e-15	0.02884
NLR	rs4240247	4	38689190	C	T	6.877e-15	0.02863
NLR	rs729063	4	38689837	G	C	5.795e-15	0.02873
NLR	rs11096954	4	38722964	G	T	3.597e-14	0.02718
NLR	rs55649498	4	38757525	T	C	6.681e-12	0.02515
NLR	rs218262	4	55407905	A	C	1.076e-11	0.02969
NLR	rs11730667	4	74600211	G	A	3.139e-12	0.02025
NLR	rs2227521	4	74603151	C	G	1.302e-11	0.01978
NLR	rs2227307	4	74606669	G	T	6.476e-12	0.01998
NLR	rs2227543	4	74607910	T	C	5.713e-12	0.02019
NLR	rs1126647	4	74609045	T	A	7.163e-13	0.02106
NLR	rs13112910	4	74609755	A	G	1.542e-12	0.02066
NLR	rs34882005	4	74610150	C	CT	2.096e-12	0.02056
NLR	rs761609498	4	74610414	G	GC	1.906e-12	0.02075
NLR	rs11730560	4	74612436	G	C	5.967e-13	0.02114
NLR	rs1951236	4	74614249	A	T	1.516e-12	0.02066
NLR	rs16849945	4	74615078	C	T	6.493e-13	0.0211
NLR	rs28612337	4	74615291	A	G	6.112e-13	0.02113
NLR	rs1951240	4	74615758	G	T	7.766e-13	0.02085
NLR	rs1957661	4	74616178	G	T	5.568e-13	0.02116
NLR	rs16849958	4	74617035	C	A	1.31e-12	0.0207
NLR	rs11403399	4	74617680	G	GA	8.741e-13	0.02087
NLR	rs112369640	4	74617686	T	G	8.741e-13	0.02087
NLR	rs28680328	4	74622423	T	C	2.361e-13	0.02156
NLR	rs28410365	4	74622433	C	T	4.417e-13	0.02115
NLR	rs13141643	4	74623015	T	C	7.784e-13	0.02084
NLR	rs201315286	4	74623148	GTGT	G	1.16e-12	0.02073
NLR	rs7691570	4	74623717	T	C	1.472e-12	0.02064
NLR	rs13115629	4	74624147	G	A	1.312e-12	0.02063
NLR	rs10938094	4	74626051	C	G	3.719e-13	0.0214
NLR	rs10938095	4	74626161	C	T	3.729e-13	0.02139
NLR	rs10938096	4	74626294	T	C	3.768e-13	0.02139
NLR	rs6820848	4	74626338	C	T	9.861e-13	0.02087
NLR	rs28609798	4	74626770	T	G	3.795e-13	0.02139
NLR	rs2886920	4	74626945	T	C	8.19e-13	0.02097
NLR	rs10009488	4	74628279	C	G	6.802e-13	0.02105
NLR	rs6853679	4	74628668	T	C	8.384e-13	0.02093
NLR	rs10015626	4	74630028	A	G	6.408e-13	0.02107
NLR	rs10005565	4	74630206	G	A	6.187e-13	0.02108
NLR	rs4549349	4	74630933	T	A	1.142e-12	0.02081
NLR	rs10010970	4	74631066	C	T	6.808e-13	0.02105
NLR	rs11938389	4	74632100	G	A	1.232e-12	0.02078
NLR	rs2886922	4	74633436	T	G	1.072e-12	0.02083
NLR	rs4279174	4	74633811	C	G	2.557e-13	0.02155
NLR	rs1957070	4	74634503	C	T	8.614e-13	0.02093
NLR	rs7689435	4	74636009	G	A	6.441e-13	0.02104
NLR	rs9999262	4	74637036	T	C	1.284e-13	0.02179
NLR	rs6446961	4	74638481	T	C	7.254e-13	0.02118
NLR	rs7698795	4	74671429	A	C	3.728e-13	0.02144
NLR	rs72650832	4	74673564	C	T	4.05e-13	0.02149
NLR	rs12500975	4	74707640	C	T	6.846e-17	0.02446
NLR	rs370655	4	74903134	C	T	5.768e-42	0.04028
NLR	rs352041	4	74914154	G	A	1.231e-42	0.04059
NLR	rs9291192	4	74923030	A	G	1.614e-42	0.04056
NLR	rs518867	4	74955050	T	C	2.767e-54	0.04627
NLR	rs72652934	4	74969414	A	G	8.117e-52	0.04567
NLR	rs549280	4	74971196	G	A	2.532e-52	0.04588
NLR	rs113948964	4	74977237	A	G	2.946e-13	0.04407
NLR	rs981458	4	75009581	C	T	1.11e-50	0.04516
NLR	rs113869989	4	75044860	A	G	1.465e-12	0.03204
NLR	rs17032683	4	103391275	C	T	1.933e-13	-0.02443
NLR	rs4456957	4	103395103	G	C	2.455e-13	-0.02431
NLR	rs2903281	4	103396333	A	G	6.336e-14	-0.02499
NLR	rs2085549	4	103396923	G	A	2.281e-13	-0.02434
NLR	rs4698856	4	103400873	C	G	1.043e-13	-0.02188
NLR	rs28882677	4	103403494	G	A	1.073e-13	-0.02187
NLR	rs10024473	4	103404302	G	A	1.037e-13	-0.02188
NLR	rs10021017	4	103406448	T	C	9.963e-14	-0.0219
NLR	4:103406914_TA_T	4	103406914	T	TA	1.792e-19	-0.02732
NLR	rs11097787	4	103407342	T	C	4.704e-14	-0.02222
NLR	rs2168805	4	103411034	T	A	3.705e-14	-0.0223
NLR	rs2125213	4	103411099	A	G	2.631e-14	-0.02242
NLR	rs2903282	4	103413351	T	C	3.002e-14	-0.02236
NLR	rs747559	4	103414175	G	A	1.277e-13	-0.02177
NLR	rs6811263	4	103415813	C	T	1.953e-13	-0.02159
NLR	rs6833745	4	103415822	C	A	2.826e-13	-0.02146
NLR	rs980455	4	103418957	C	T	1.034e-13	-0.0219
NLR	4:103422154_CATTG_C	4	103422154	C	CATTG	1.087e-13	-0.02189
NLR	rs72696119	4	103422504	G	C	9.727e-14	-0.02191
NLR	rs10013613	4	103423493	T	G	1.785e-13	-0.02172
NLR	rs3774932	4	103424193	A	G	1.438e-16	0.0241
NLR	rs3774933	4	103426339	C	T	1.704e-13	-0.02173
NLR	rs17032705	4	103432974	A	G	1.537e-13	-0.02179
NLR	rs74462352	4	103437735	CT	C	1.223e-13	-0.02191
NLR	rs3774938	4	103438439	G	A	1.471e-13	-0.02179
NLR	rs1598857	4	103439425	T	C	1.714e-13	-0.02173
NLR	rs1599961	4	103443569	A	G	1.522e-13	-0.02175
NLR	rs1585213	4	103444698	T	C	1.223e-13	-0.02186
NLR	rs230535	4	103448582	A	C	1.189e-20	-0.02825
NLR	rs170731	4	103448903	T	A	1.905e-20	-0.02811
NLR	rs230533	4	103450083	A	G	6.86e-20	-0.02784
NLR	rs230532	4	103450167	T	A	1.414e-20	-0.02821
NLR	rs230531	4	103450377	G	A	1.75e-20	-0.02814
NLR	rs230529	4	103457418	T	C	9.022e-15	-0.02277
NLR	rs230528	4	103457585	G	T	9.174e-15	-0.02276
NLR	rs230526	4	103458825	A	G	8.842e-15	-0.02277
NLR	rs230525	4	103458877	G	A	7.537e-21	-0.0284
NLR	4:103458888_TCA_T	4	103458888	TCA	T	5.83e-15	-0.02299
NLR	rs230523	4	103462038	C	T	1.028e-20	-0.02831
NLR	rs769228863	4	103462486	TG	T	4.896e-21	-0.0285
NLR	rs230522	4	103462797	A	G	9.464e-21	-0.02834
NLR	rs118882	4	103463007	T	C	1.07e-20	-0.0283
NLR	rs230521	4	103463328	C	G	8.318e-15	-0.0228
NLR	rs230519	4	103466749	T	C	9.533e-21	-0.02838
NLR	rs230518	4	103469967	C	T	9.768e-21	-0.02833
NLR	rs230517	4	103470193	G	A	8.917e-15	-0.02278
NLR	rs230516	4	103471251	G	A	1.116e-20	-0.02829
NLR	rs230515	4	103471434	G	A	1.141e-20	-0.02828
NLR	rs230514	4	103471939	G	A	1.086e-20	-0.02833
NLR	rs230512	4	103472885	A	G	6.274e-15	-0.02294
NLR	rs4648011	4	103475444	G	T	1.144e-11	-0.02005
NLR	rs230508	4	103479279	A	G	4.04e-20	-0.02796
NLR	rs230507	4	103480246	C	A	1.154e-19	-0.02748
NLR	rs230505	4	103481351	G	T	8.347e-15	-0.02284
NLR	rs230504	4	103481561	T	C	1.206e-19	-0.02747
NLR	rs230491	4	103484615	T	C	1.81e-19	-0.02736
NLR	rs230493	4	103486216	A	T	1.983e-19	-0.0273
NLR	rs230494	4	103486969	G	A	1.453e-14	-0.02263
NLR	rs230495	4	103487300	A	G	1.32e-14	-0.02269
NLR	rs230496	4	103488491	G	A	1.093e-14	-0.02276
NLR	rs230497	4	103488986	T	A	8.01e-21	-0.02818
NLR	rs230498	4	103489603	A	G	7.277e-21	-0.02821
NLR	rs230499	4	103489983	T	G	7.212e-21	-0.02822
NLR	rs230500	4	103491724	A	G	7.083e-21	-0.02822
NLR	rs230501	4	103491863	A	C	1.736e-20	-0.02808
NLR	rs230538	4	103494230	C	T	8.632e-15	-0.02284
NLR	rs230541	4	103497785	G	A	4.745e-14	-0.02215
NLR	rs230543	4	103500788	C	T	5.471e-14	-0.0221
NLR	rs230544	4	103500875	T	C	5.368e-14	-0.0221
NLR	rs1801	4	103501054	C	G	8.84e-20	-0.02728
NLR	rs11723120	4	103502551	A	G	5.41e-20	-0.02745
NLR	rs4699030	4	103503824	C	G	5.185e-14	-0.02212
NLR	rs1005819	4	103504305	T	C	4.712e-14	-0.02217
NLR	4:103504939_TCTC_T	4	103504939	T	TCTC	3.536e-14	-0.02234
NLR	rs74987828	4	103504943	A	C	3.536e-14	-0.02234
NLR	rs371655421	4	103504945	G	A	3.536e-14	-0.02234
NLR	rs376011620	4	103504948	A	T	3.536e-14	-0.02234
NLR	rs1598859	4	103506444	C	T	7.57e-20	-0.02734
NLR	rs17032850	4	103507703	C	G	7.415e-20	-0.02734
NLR	rs3774956	4	103508526	T	C	4.886e-14	-0.02214
NLR	rs4648045	4	103508703	C	T	4.3e-20	-0.02752
NLR	rs3821958	4	103508824	G	A	4.843e-14	-0.02214
NLR	rs3774957	4	103509025	T	A	6.772e-20	-0.02737
NLR	rs1287	4	103509436	A	G	4.843e-14	-0.02214
NLR	rs7667496	4	103509455	T	C	6.649e-20	-0.02738
NLR	rs7692606	4	103509681	C	T	6.772e-20	-0.02737
NLR	rs1020759	4	103510511	T	C	4.762e-14	-0.02215
NLR	rs3774959	4	103511114	A	G	6.649e-20	-0.02738
NLR	rs3774960	4	103511330	T	C	4.424e-14	-0.02218
NLR	rs59123962	4	103512451	G	T	3.897e-20	-0.02755
NLR	rs4698858	4	103513073	G	C	3.5e-14	-0.02227
NLR	rs1020760	4	103514445	G	C	3.078e-14	-0.02232
NLR	rs4648058	4	103515591	C	G	6.043e-17	-0.02592
NLR	rs4648068	4	103518305	G	A	6.964e-17	-0.02587
NLR	rs3774963	4	103519365	C	G	6.689e-17	-0.02588
NLR	rs7684888	4	103524331	A	G	5.761e-17	-0.02593
NLR	rs12509403	4	103525350	T	C	5.288e-17	-0.02597
NLR	rs3774967	4	103525931	C	T	5.637e-17	-0.02595
NLR	rs4699031	4	103526428	G	A	5.134e-17	-0.02597
NLR	rs3755867	4	103526674	G	A	5.116e-17	-0.02597
NLR	rs9790601	4	103529963	G	A	3.031e-17	-0.02618
NLR	rs7683854	4	103530056	T	A	6.376e-17	-0.0259
NLR	rs3817685	4	103534560	G	C	4.709e-17	-0.02603
NLR	rs7674004	4	103540313	G	A	2.888e-23	0.02895
NLR	rs7674640	4	103540780	C	T	3.476e-23	0.0289
NLR	rs11733293	4	103545253	T	C	5.038e-19	-0.02754
NLR	rs4698860	4	103545327	G	A	5.338e-19	-0.02752
NLR	rs4698862	4	103545797	G	A	2.683e-19	-0.02775
NLR	rs4698863	4	103545848	T	C	2.81e-19	-0.02773
NLR	rs62327181	4	103546138	C	T	1.95e-19	-0.02786
NLR	rs17033014	4	103546186	G	A	3.076e-19	-0.02772
NLR	rs7685915	4	103547949	T	A	3.728e-19	-0.02768
NLR	rs7664171	4	103547967	C	T	2.812e-19	-0.02775
NLR	rs35992292	4	103548216	T	G	3.255e-19	-0.02758
NLR	rs7677509	4	103550006	T	C	8.926e-24	0.02908
NLR	rs7699231	4	103550075	A	G	8.923e-24	0.02908
NLR	rs7699678	4	103550096	G	A	8.923e-24	0.02908
NLR	rs11724614	4	103550248	A	G	1.053e-23	0.02903
NLR	rs7664828	4	103551376	C	T	1.182e-23	0.029
NLR	rs7665090	4	103551603	A	G	1.004e-23	0.02904
NLR	rs7690123	4	103551759	T	C	1.091e-23	0.02902
NLR	rs7665659	4	103551818	C	T	1.091e-23	0.02902
NLR	rs7665854	4	103551909	C	A	1.091e-23	0.02902
NLR	rs7690700	4	103552068	T	C	9.483e-24	0.02906
NLR	rs13112557	4	103552253	T	C	1.328e-23	0.02897
NLR	rs12644381	4	103552430	A	G	1.05e-23	0.02903
NLR	rs1054037	4	103552709	C	T	1.05e-23	0.02903
NLR	rs4013	4	103552813	C	T	1.125e-23	0.02901
NLR	rs4019	4	103552830	G	A	1.196e-23	0.02899
NLR	rs1054029	4	103553053	G	A	1.316e-23	0.02897
NLR	rs3194585	4	103553090	A	G	1.316e-23	0.02897
NLR	rs768236691	4	103553447	GA	G	4.398e-23	0.02871
NLR	rs735403	4	103553543	C	T	1.297e-23	0.02897
NLR	rs735404	4	103553665	G	A	1.101e-23	0.02903
NLR	rs735405	4	103553916	A	C	1.232e-23	0.02899
NLR	rs1077358	4	103553926	C	T	1.259e-23	0.02898
NLR	rs2866406	4	103554019	G	A	1.386e-23	0.02895
NLR	rs2866407	4	103554108	C	G	1.293e-23	0.02899
NLR	rs2866408	4	103554113	T	A	1.051e-23	0.02904
NLR	rs2866409	4	103554261	T	G	1.107e-23	0.02902
NLR	rs2866410	4	103554335	T	A	2.634e-23	0.02894
NLR	rs2866411	4	103554340	C	T	2.409e-23	0.02896
NLR	rs2866412	4	103554350	T	A	1.283e-23	0.02897
NLR	rs12498722	4	103554522	C	T	1.464e-23	0.02894
NLR	rs5026469	4	103554713	G	A	5.094e-23	0.02875
NLR	rs5026470	4	103554722	A	G	6.226e-23	0.02871
NLR	rs5026471	4	103554733	G	A	5.705e-23	0.02876
NLR	rs5026473	4	103554793	A	G	1.926e-23	0.02898
NLR	rs5026474	4	103554810	C	A	7.915e-24	0.02918
NLR	rs5026475	4	103554821	T	C	4.189e-18	0.02538
NLR	rs5026476	4	103554910	A	C	1.425e-23	0.02896
NLR	4:103554930_TG_T	4	103554930	TG	T	1.473e-24	0.02971
NLR	rs13106304	4	103554975	A	G	1.167e-23	0.029
NLR	rs13106325	4	103554992	A	G	1.225e-23	0.02899
NLR	rs34642884	4	103555061	G	GC	4.318e-24	0.02939
NLR	rs6821133	4	103555253	T	C	1.786e-22	0.02838
NLR	rs6812747	4	103555417	A	C	1.217e-23	0.02898
NLR	rs6813157	4	103555611	A	C	1.217e-23	0.02898
NLR	4:103555645_TG_T	4	103555645	TG	T	1.168e-23	0.029
NLR	rs6839064	4	103555676	T	C	1.194e-23	0.02899
NLR	rs2272695	4	103555803	G	C	1.194e-23	0.02899
NLR	rs2272696	4	103555821	G	A	1.194e-23	0.02899
NLR	rs2272697	4	103555992	A	G	1.272e-23	0.02897
NLR	rs909349	4	103556316	T	C	1.113e-23	0.02901
NLR	rs11436517	4	103556367	G	GT	1.198e-23	0.02899
NLR	rs4586937	4	103556462	G	C	1.126e-23	0.02901
NLR	rs3733202	4	103556861	T	C	1.071e-23	0.02902
NLR	rs2866413	4	103557077	G	A	1.276e-23	0.02897
NLR	rs4547797	4	103557192	C	T	1.161e-23	0.029
NLR	rs2866414	4	103557219	C	T	1.161e-23	0.029
NLR	rs10027437	4	103557251	G	A	2.848e-22	0.02828
NLR	rs4496586	4	103557311	C	G	1.097e-20	-0.027
NLR	rs9996834	4	103557529	T	G	1.018e-23	0.02904
NLR	rs11727546	4	103557664	A	G	9.963e-24	0.02904
NLR	rs2903283	4	103557753	T	C	1.204e-23	0.02899
NLR	rs4579121	4	103558169	C	G	1.123e-23	0.02901
NLR	rs6810869	4	103558514	T	A	1.499e-23	0.02893
NLR	rs6533020	4	103558805	T	C	1.65e-23	0.0289
NLR	rs6533021	4	103558853	A	G	1.226e-23	0.02899
NLR	rs6533022	4	103558951	T	C	1.685e-23	0.0289
NLR	rs35112949	4	103559630	C	T	3.817e-23	0.02879
NLR	rs34349956	4	103559633	G	T	3.613e-23	0.0288
NLR	rs2125211	4	103559876	A	G	1.882e-23	0.02897
NLR	rs228611	4	103561709	A	G	4.138e-21	0.0275
NLR	rs228618	4	103567348	T	G	4.028e-18	0.02526
NLR	rs228619	4	103569283	G	A	1.094e-14	0.02247
NLR	rs228623	4	103572320	A	G	5.466e-18	0.02508
NLR	rs228624	4	103572440	A	G	5.458e-18	0.02508
NLR	rs228625	4	103572751	T	G	6.851e-18	0.025
NLR	rs228626	4	103572946	T	C	3.713e-18	0.0252
NLR	rs228627	4	103573082	T	C	1.5e-17	0.02474
NLR	4:103573122_TTTAA_T	4	103573122	T	TTTAA	1.441e-17	0.02483
NLR	rs228628	4	103573323	T	C	1.02e-15	0.02325
NLR	rs228629	4	103573377	C	G	1.032e-15	0.02324
NLR	rs228630	4	103573749	A	G	8.75e-16	0.0233
NLR	rs228632	4	103573904	T	C	7.784e-16	0.02335
NLR	rs179195	4	103575067	T	C	9.503e-16	0.02328
NLR	rs2978641	4	103575280	C	T	1.259e-15	0.02318
NLR	rs228612	4	103575385	A	C	1.286e-15	0.02318
NLR	rs228613	4	103577465	C	T	6.994e-18	0.025
NLR	rs228614	4	103578637	A	G	1.461e-16	0.02393
NLR	rs228615	4	103579460	T	A	7.465e-18	0.02497
NLR	rs228616	4	103579691	A	G	1.014e-17	0.02487
NLR	rs228617	4	103580788	C	T	1.294e-15	0.02317
NLR	rs227361	4	103586977	T	C	1.819e-16	0.02396
NLR	rs227275	4	103593898	A	C	2.263e-12	-0.02049
NLR	rs227277	4	103594938	G	A	2.283e-12	-0.02051
NLR	rs227279	4	103597032	A	G	2.159e-12	-0.02051
NLR	rs1541374	4	106048360	T	G	6.527e-24	0.03082
NLR	rs5860793	4	106050965	G	GC	5.091e-23	0.03026
NLR	rs974801	4	106071064	G	A	1.27e-15	-0.02405
NLR	rs2189234	4	106075498	T	G	5.713e-30	0.03381
NLR	rs13123752	4	106082120	G	A	7.478e-30	0.03373
NLR	rs2903385	4	106094427	A	G	8.145e-13	-0.02074
NLR	rs35515350	4	106095243	T	C	2.331e-16	-0.02933
NLR	rs2903386	4	106099809	C	T	6.756e-16	-0.02419
NLR	rs17583558	4	106102406	C	G	6e-16	-0.02424
NLR	rs10010281	4	106106131	C	G	2.067e-16	-0.02939
NLR	rs10010325	4	106106353	A	C	9.593e-13	-0.02068
NLR	rs28493806	4	106106709	G	A	5.991e-16	-0.02424
NLR	rs1015521	4	106115450	T	G	4.901e-27	-0.0332
NLR	rs139887111	4	106116214	AT	A	5.626e-27	-0.03331
NLR	rs1391440	4	106116961	C	G	1.247e-21	-0.02777
NLR	rs2047408	4	106123582	G	C	7.779e-27	-0.03306
NLR	rs6533182	4	106124585	C	G	1.869e-26	-0.03279
NLR	rs988799	4	106126413	G	C	2.286e-16	-0.02934
NLR	rs1909122	4	106127004	C	T	1.642e-26	-0.03283
NLR	rs34104813	4	106127121	T	C	3.076e-28	0.03305
NLR	rs1391441	4	106128760	G	A	8.183e-27	-0.0335
NLR	rs7655890	4	106140501	G	T	5.458e-27	-0.0336
NLR	rs9884296	4	106143140	T	C	1.5e-25	-0.03277
NLR	rs9884985	4	106143968	G	A	1.151e-15	-0.02971
NLR	rs34407189	4	106147234	C	CT	1.005e-15	-0.02977
NLR	rs1391438	4	106151843	T	C	2.157e-25	-0.03257
NLR	rs566097059	4	106154540	C	CAAAAAAAAA	3.275e-22	-0.02845
NLR	rs7669841	4	106165743	G	C	8.128e-23	-0.0287
NLR	rs11463202	4	106167432	T	TA	7.291e-24	-0.02962
NLR	rs770400477	4	106168799	GTTTAC	G	4.394e-24	-0.02978
NLR	rs2647246	4	106171635	T	G	9.178e-23	-0.02864
NLR	rs2647247	4	106171652	A	T	1.134e-22	-0.02859
NLR	rs2726518	4	106173199	A	C	2.789e-23	-0.02907
NLR	rs2647248	4	106174936	T	C	1.347e-22	-0.02854
NLR	rs57389123	4	106177078	G	GATGTT	1.4e-23	-0.02938
NLR	rs2133086	4	106178289	A	C	4.242e-21	-0.0274
NLR	rs7678440	4	106178902	A	G	3.94e-21	-0.02742
NLR	rs771991570	4	106179454	C	CAT	1.736e-27	0.03229
NLR	rs992493	4	106180264	T	C	1.103e-15	-0.02973
NLR	rs2726458	4	106183474	T	C	2.923e-23	-0.02921
NLR	rs56318201	4	106185249	C	CA	1.393e-15	-0.02971
NLR	rs2726461	4	106185456	C	T	1.617e-15	-0.02954
NLR	rs2647249	4	106185663	C	T	1.256e-15	-0.02965
NLR	rs3055846	4	106191831	TTATATATA	T	2.361e-13	-0.02353
NLR	rs2647230	4	106192775	G	A	1.616e-23	-0.02938
NLR	rs2726492	4	106195541	T	C	1.065e-15	-0.02977
NLR	rs2647256	4	106201556	T	C	1.454e-15	-0.02964
NLR	rs57692580	4	106214476	A	T	7.853e-29	0.03325
NLR	rs2647228	4	106215370	A	T	1.342e-28	0.03271
NLR	rs13148166	4	106215673	G	T	4.633e-29	0.03317
NLR	rs2088483	4	106216367	C	T	2.53e-28	0.03291
NLR	rs2647238	4	106218428	T	C	1.974e-20	-0.0275
NLR	rs1603705	4	106219139	G	A	1.463e-15	-0.02457
NLR	rs2466920	4	106220558	T	G	3.781e-20	-0.02716
NLR	rs2133085	4	106221371	C	G	6.534e-17	-0.02449
NLR	rs2454203	4	106221741	A	G	4.594e-20	-0.0271
NLR	rs10010701	4	106231747	G	A	4.885e-17	-0.0247
NLR	rs10446713	4	106233714	A	G	6.603e-13	-0.02197
NLR	rs2726507	4	106238767	T	C	9.253e-19	-0.02599
NLR	rs375012980	4	106243895	A	G	3.983e-12	-0.02602
NLR	rs62328781	4	106244013	C	T	1.976e-18	-0.02581
NLR	rs11097887	4	106244428	G	T	1.083e-18	-0.02597
NLR	rs2726475	4	106249102	A	G	1.129e-18	-0.02593
NLR	rs142024729	4	106251640	T	C	9.214e-16	-0.02342
NLR	rs7698080	4	106252796	C	T	1.117e-18	-0.02594
NLR	rs2726478	4	106254606	A	T	7.584e-21	0.02746
NLR	rs2726479	4	106255589	T	C	5.941e-18	-0.02531
NLR	rs2647259	4	106256521	A	C	3.702e-20	0.02699
NLR	rs17321073	4	106258989	G	A	1.297e-14	-0.02366
NLR	rs2726482	4	106261006	A	G	6.178e-18	-0.0254
NLR	rs2466918	4	106265348	T	A	1.452e-15	-0.02329
NLR	rs2647254	4	106285090	A	G	1.193e-13	-0.02268
NLR	rs2726497	4	106287586	T	C	7.333e-14	-0.02288
NLR	rs13123933	4	106288192	A	G	7.318e-14	-0.02292
NLR	rs2726526	4	106292121	G	C	1.006e-13	-0.02275
NLR	rs2713831	4	106294522	T	G	1.243e-13	-0.02268
NLR	rs2713827	4	106308557	A	C	1.892e-13	-0.02228
NLR	rs7340938	4	106309595	T	A	3.731e-12	0.02013
NLR	rs6855177	4	106309938	A	C	5.373e-12	0.01998
NLR	rs2636728	4	106310678	A	T	5.117e-12	0.01999
NLR	rs2636729	4	106310915	C	T	5.054e-12	0.02
NLR	rs2172028	4	106311663	G	A	5.052e-12	0.02
NLR	rs13134204	4	106312155	T	C	5.018e-12	0.02
NLR	rs34487220	4	106312193	A	G	8.402e-12	0.01979
NLR	rs2713839	4	106312459	G	A	2.294e-12	0.02036
NLR	rs2726493	4	106312478	G	A	2.219e-12	0.02038
NLR	rs2726494	4	106312869	T	C	5.745e-12	0.01996
NLR	rs2713847	4	106313106	C	T	4.947e-12	0.02001
NLR	rs2636700	4	106313319	A	G	2.248e-13	-0.02227
NLR	rs2636701	4	106313369	A	T	5.155e-12	0.01999
NLR	rs2713851	4	106313762	G	A	5.198e-12	0.01999
NLR	4:106316332_AT_A	4	106316332	A	AT	6.345e-12	0.01991
NLR	rs1490590	4	106316605	T	C	8.441e-12	0.01978
NLR	rs1490592	4	106316911	A	G	8.452e-12	0.01978
NLR	rs2636707	4	106317811	T	C	8.34e-12	0.01979
NLR	rs2726453	4	106319836	G	T	8.312e-12	0.01979
NLR	rs923590	4	106321889	G	A	1.822e-13	-0.02233
NLR	rs2726508	4	106324356	T	G	9.958e-14	0.02151
NLR	rs2726511	4	106324703	C	T	2.288e-14	0.02206
NLR	rs2713871	4	106325106	G	T	2.629e-14	0.02201
NLR	rs9992793	4	106325900	T	C	2.586e-14	0.02201
NLR	rs10015293	4	106325965	A	G	2.79e-13	-0.02217
NLR	rs1565485	4	106328200	A	G	1.92e-13	-0.02231
NLR	rs5860796	4	106328302	A	AT	3.306e-13	-0.0221
NLR	4:106328691_AT_A	4	106328691	AT	A	1.007e-12	-0.02168
NLR	rs61117510	4	106329868	A	C	4.545e-12	-0.02149
NLR	4:106362063_AT_A	4	106362063	A	AT	1.978e-16	0.02593
NLR	rs28478829	4	106379808	A	G	9.295e-16	0.02541
NLR	rs12643660	4	106386760	G	T	7.792e-14	-0.0226
NLR	rs2853677	5	1287194	G	A	4.529e-12	0.02027
NLR	rs11952663	5	35811721	C	G	2.465e-20	-0.03265
NLR	rs13436632	5	35812414	C	T	2.215e-14	-0.02273
NLR	rs12521860	5	35814105	C	T	3.115e-14	-0.0226
NLR	rs35081631	5	35815846	C	G	2.9e-19	-0.02859
NLR	rs35968532	5	35818869	G	C	4.143e-19	-0.02844
NLR	rs57804084	5	35820893	A	C	1.578e-24	-0.03413
NLR	rs7725599	5	35821747	A	G	2.048e-23	-0.03314
NLR	rs56113663	5	35823554	G	A	1.304e-23	-0.03327
NLR	rs11958811	5	35823883	T	C	2.18e-24	-0.03396
NLR	rs9292614	5	35824121	C	T	2.273e-24	-0.03395
NLR	rs10472982	5	35824593	C	T	1.641e-24	-0.03405
NLR	rs2361395	5	35824922	C	T	1.704e-24	-0.03405
NLR	rs7718034	5	35825602	G	A	3.428e-25	-0.03451
NLR	rs62353742	5	35827030	C	T	5.051e-25	-0.03441
NLR	5:35827351_CA_C	5	35827351	CA	C	1.902e-16	-0.02451
NLR	rs903388	5	35827646	C	G	2.953e-16	-0.0243
NLR	rs903389	5	35827665	C	G	2.693e-16	-0.02433
NLR	rs11950763	5	35830733	C	T	2.652e-25	-0.03469
NLR	rs56123112	5	35831103	C	A	3.003e-25	-0.03463
NLR	rs10050705	5	35831158	G	C	4.746e-19	-0.02792
NLR	rs6872082	5	35831690	G	A	5.579e-19	-0.02792
NLR	rs6872233	5	35831703	T	C	8.294e-19	-0.0278
NLR	rs6893803	5	35831744	C	T	5.924e-19	-0.0279
NLR	rs6872264	5	35831790	G	A	4.804e-19	-0.02793
NLR	rs6872631	5	35831936	T	C	4.319e-19	-0.02797
NLR	rs10067863	5	35832177	G	A	3.713e-19	-0.02802
NLR	rs10052964	5	35832221	A	G	4.001e-19	-0.028
NLR	rs7733008	5	35833623	A	G	2.417e-25	-0.03474
NLR	rs57217480	5	35838185	T	C	3.69e-25	-0.03466
NLR	rs56133736	5	35842908	C	T	5.419e-25	-0.03455
NLR	rs62355269	5	35843746	C	T	5.368e-25	-0.03455
NLR	rs11949736	5	35845834	C	A	6.308e-25	-0.03451
NLR	rs62355271	5	35846145	A	C	7.701e-25	-0.03445
NLR	rs1603071	5	35846278	T	C	6.398e-25	-0.0345
NLR	rs62355272	5	35849941	A	C	6.018e-24	-0.03352
NLR	rs57545288	5	35850629	T	C	4.629e-23	-0.03274
NLR	rs11567685	5	35856575	C	T	1.525e-24	-0.03369
NLR	rs10624573	5	35857583	CAGAAG	C	4.648e-17	-0.02477
NLR	rs11567699	5	35859011	G	C	6.024e-25	-0.03399
NLR	rs11567701	5	35859863	T	G	4.953e-25	-0.03405
NLR	rs6451229	5	35866218	G	A	6.49e-17	-0.02455
NLR	rs11567751	5	35871684	T	C	6.618e-24	-0.03326
NLR	rs11567755	5	35872575	CA	C	5.548e-24	-0.03333
NLR	rs1494554	5	35873872	G	T	1.486e-23	-0.03299
NLR	rs3822733	5	35875134	C	T	1.045e-23	-0.03311
NLR	rs987107	5	35875227	A	G	1.175e-23	-0.03307
NLR	rs3194051	5	35876274	G	A	1.033e-23	-0.03311
NLR	rs10491435	5	35877841	A	G	1.11e-23	-0.03309
NLR	rs10491434	5	35877914	G	A	1.124e-23	-0.03308
NLR	rs1053496	5	35879429	C	T	9.786e-24	-0.03313
NLR	rs700179	5	35879595	G	A	1.032e-23	-0.03311
NLR	rs1494571	5	35880087	C	G	9.875e-24	-0.03313
NLR	rs11957503	5	35883176	G	T	8.471e-16	-0.02381
NLR	rs11960511	5	35883241	G	A	6.913e-23	-0.03264
NLR	rs11954020	5	35883251	G	C	8.737e-16	-0.0238
NLR	rs2194226	5	35883757	A	C	1.019e-15	-0.02375
NLR	rs2194225	5	35883804	C	T	9.482e-16	-0.02378
NLR	rs34143578	5	35884204	CT	C	1.939e-15	-0.02358
NLR	rs62351973	5	35890613	T	C	9.329e-23	-0.03259
NLR	rs11949691	5	35894224	C	T	1.117e-21	-0.0328
NLR	rs753142422	5	35896769	C	CAT	1.987e-21	-0.03207
NLR	rs990716	5	35899264	C	T	6.39e-22	-0.03238
NLR	rs2287900	5	35903997	T	C	3.122e-21	-0.03176
NLR	rs1833907	5	35904614	T	G	2.63e-21	-0.03181
NLR	rs16902573	5	35907372	T	G	4.139e-21	-0.03167
NLR	rs55654952	5	35911179	G	A	1.98e-21	-0.03191
NLR	rs6859465	5	35913641	C	T	4.528e-21	-0.03175
NLR	rs7705615	5	35914338	G	T	2.4e-21	-0.03185
NLR	rs80209855	5	35916563	G	C	4.286e-21	-0.03175
NLR	rs7702828	5	35917934	A	G	2.715e-21	-0.0318
NLR	rs3866449	5	35919343	T	C	1.2e-20	-0.03124
NLR	rs4024110	5	35919651	T	G	2.832e-21	-0.03181
NLR	rs11950831	5	35922070	G	A	4.77e-21	-0.03177
NLR	rs6871116	5	35924748	C	G	8.976e-21	-0.03157
NLR	rs4703854	5	71693463	C	T	8.511e-12	0.02338
NLR	rs9293291	5	71694837	G	A	1.387e-11	0.02312
NLR	rs2082395	5	148200600	A	G	1.369e-16	0.0242
NLR	rs9325120	5	148200958	C	A	1.558e-16	0.02415
NLR	rs11168066	5	148201255	C	A	1.598e-16	0.02411
NLR	rs11959615	5	148201316	T	A	1.497e-16	0.02414
NLR	rs200117178	5	148201473	AT	A	4.834e-16	0.02386
NLR	rs11958940	5	148201485	A	T	1.546e-16	0.02412
NLR	rs34064454	5	148201569	A	G	1.563e-16	0.02412
NLR	rs11746634	5	148202668	C	G	2.906e-16	0.02382
NLR	rs11168067	5	148202801	A	G	3.045e-16	0.02379
NLR	rs11957351	5	148203104	C	T	1.254e-16	0.02416
NLR	rs11948371	5	148203108	T	A	1.29e-16	0.02415
NLR	rs11960649	5	148203144	A	C	1.625e-16	0.02413
NLR	rs1432622	5	148203762	T	C	2.655e-16	0.02383
NLR	rs1432623	5	148204008	C	T	1.858e-16	0.02396
NLR	rs11168068	5	148204121	C	T	2.314e-16	0.02389
NLR	rs2400707	5	148205052	A	G	2.966e-16	0.02377
NLR	rs2053044	5	148205372	A	G	3.125e-16	0.02377
NLR	rs11949767	5	176740244	A	G	1.521e-12	0.02312
NLR	rs11952102	5	176740704	G	A	3.294e-12	0.02278
NLR	rs3730	6	24806048	T	C	6.781e-22	-0.02792
NLR	rs6922558	6	24818365	T	C	4.736e-22	-0.02829
NLR	rs6927418	6	24827912	C	T	2.138e-21	-0.02783
NLR	rs3129081	6	29604683	C	T	3.25e-16	-0.03163
NLR	rs3131854	6	29611885	T	C	8.92e-14	-0.02629
NLR	rs3129071	6	29620577	A	G	4.235e-16	-0.0315
NLR	rs3130250	6	29625001	A	G	1.801e-15	-0.03103
NLR	rs3135050	6	29628437	T	C	1.528e-16	-0.03199
NLR	rs373306040	6	29628484	CT	C	5.664e-15	-0.02888
NLR	rs3095292	6	29628620	A	G	4.64e-14	-0.02671
NLR	rs3130252	6	29631744	C	T	2.82e-16	-0.03168
NLR	rs2535253	6	29633019	C	A	1.175e-11	-0.01976
NLR	rs2071653	6	29635928	T	C	1.449e-13	-0.02617
NLR	rs3095291	6	29637710	C	G	4.004e-14	-0.02683
NLR	rs3135049	6	29640021	T	C	1.884e-16	-0.03196
NLR	rs3117290	6	29649944	T	G	2.652e-14	-0.02745
NLR	rs3117297	6	29653824	C	G	4.331e-16	-0.03153
NLR	6:29654333_AAAATC_A	6	29654333	AAAATC	A	3.839e-14	-0.02199
NLR	rs3095285	6	29654437	T	C	6.386e-18	-0.0316
NLR	rs3129043	6	29654812	G	T	6.253e-18	-0.03161
NLR	rs3117303	6	29654891	T	G	4.115e-16	-0.03155
NLR	rs3117315	6	29658197	A	G	4e-16	-0.0285
NLR	rs3117317	6	29659133	A	G	3.215e-14	-0.02206
NLR	rs3095295	6	29659268	C	T	1.34e-17	-0.03114
NLR	rs11415379	6	29659673	A	AT	4.606e-14	-0.02193
NLR	rs427236	6	29660077	T	C	3.487e-14	-0.02203
NLR	rs3131893	6	29660674	G	C	4.73e-14	-0.02196
NLR	rs2394658	6	29661355	G	C	3.587e-14	-0.02202
NLR	rs2894113	6	29661456	A	T	3.549e-14	-0.02202
NLR	rs3131891	6	29661749	T	C	7.049e-18	-0.03155
NLR	rs3116810	6	29661894	A	G	3.593e-14	-0.02201
NLR	rs3116809	6	29661943	A	G	3.593e-14	-0.02201
NLR	rs34386623	6	29662190	C	CTA	3.653e-14	-0.02201
NLR	rs3094736	6	29662374	T	A	3.593e-14	-0.02201
NLR	rs3129029	6	29662443	G	T	5.202e-18	-0.03165
NLR	rs3116808	6	29662913	A	G	3.631e-14	-0.02201
NLR	rs3129091	6	29663407	C	T	7.526e-14	-0.02167
NLR	rs3116807	6	29664177	A	G	3.864e-14	-0.02192
NLR	rs3131885	6	29664648	T	A	2.247e-13	-0.02126
NLR	rs3129190	6	29669443	C	T	3.403e-16	-0.02898
NLR	6:29671882_GTCC_G	6	29671882	GTCC	G	1.817e-15	-0.02552
NLR	6:29671889_GAT_G	6	29671889	GAT	G	1.447e-15	-0.02561
NLR	rs3116798	6	29671991	C	T	4.012e-16	-0.02892
NLR	rs3116797	6	29672360	C	G	5.644e-15	-0.02538
NLR	rs111949775	6	29672438	A	AG	1.545e-14	-0.02486
NLR	rs9258123	6	29672439	T	C	1.545e-14	-0.02486
NLR	rs56379639	6	29672441	T	G	1.425e-14	-0.02489
NLR	rs3094727	6	29672529	T	C	1.781e-14	-0.02481
NLR	rs2394659	6	29672643	T	G	4.273e-15	-0.025
NLR	rs2394660	6	29672686	A	G	5.397e-15	-0.0249
NLR	rs3116796	6	29672743	C	T	4.405e-15	-0.02499
NLR	rs3116795	6	29672776	T	C	4.386e-15	-0.02499
NLR	rs2894114	6	29672821	G	A	4.405e-15	-0.02499
NLR	rs78679099	6	29672858	A	AG	5.047e-15	-0.02494
NLR	rs3116794	6	29672926	C	T	4.348e-15	-0.025
NLR	rs3116793	6	29673186	C	T	4.544e-15	-0.02498
NLR	rs3094726	6	29673221	T	C	4.859e-15	-0.02495
NLR	rs3116792	6	29673241	C	T	4.799e-15	-0.02495
NLR	rs3116791	6	29673245	C	T	4.254e-15	-0.02501
NLR	rs3131863	6	29673483	G	A	4.427e-15	-0.02499
NLR	rs3116790	6	29673548	C	G	4.48e-15	-0.02499
NLR	rs3116789	6	29674175	C	T	4.372e-15	-0.025
NLR	rs3116788	6	29674197	C	T	3.55e-15	-0.02508
NLR	6:29674323_GATA_G	6	29674323	GATA	G	4.24e-15	-0.02501
NLR	rs1476573	6	29674648	A	G	5.408e-15	-0.02492
NLR	rs1476572	6	29674741	G	T	4.281e-15	-0.025
NLR	rs3131862	6	29675227	T	A	4.1e-16	-0.03155
NLR	rs1610584	6	29675615	A	G	4.34e-15	-0.025
NLR	rs1610585	6	29675676	C	G	4.738e-15	-0.02496
NLR	rs1610586	6	29676316	T	C	4.657e-15	-0.02497
NLR	rs1610587	6	29676551	A	C	4.456e-15	-0.02499
NLR	rs1610590	6	29677634	T	C	4.447e-15	-0.02499
NLR	rs1610591	6	29677835	A	G	2.742e-14	-0.02709
NLR	rs1736931	6	29677877	A	T	4.3e-15	-0.02501
NLR	rs1610743	6	29678043	A	G	3.891e-15	-0.02486
NLR	rs1610592	6	29678470	T	C	3.362e-15	-0.02517
NLR	rs1610593	6	29678520	A	G	2.613e-15	-0.02524
NLR	rs1736930	6	29678718	A	T	2.75e-15	-0.0252
NLR	6:29678872_TA_T	6	29678872	TA	T	2.298e-15	-0.02527
NLR	rs1611356	6	29679016	C	G	2.168e-15	-0.02529
NLR	rs1610594	6	29679047	C	T	2.341e-15	-0.02526
NLR	rs1611357	6	29679143	A	C	2.051e-15	-0.02531
NLR	rs1610595	6	29679170	C	T	2.019e-15	-0.02532
NLR	rs1610745	6	29679189	G	T	2.211e-15	-0.02529
NLR	rs1611358	6	29679417	C	G	2.806e-15	-0.02515
NLR	rs1611359	6	29679431	C	A	2.402e-15	-0.02525
NLR	rs1611360	6	29679434	G	A	2.511e-15	-0.02524
NLR	rs1611361	6	29679466	G	A	2.139e-15	-0.0253
NLR	rs1611362	6	29679471	G	A	2.136e-15	-0.0253
NLR	rs1611363	6	29679551	C	T	2.318e-15	-0.02526
NLR	rs1611364	6	29679602	T	C	1.142e-14	-0.02752
NLR	rs1611365	6	29679621	A	G	2.308e-15	-0.02526
NLR	rs1611366	6	29679760	G	A	2.318e-15	-0.02526
NLR	rs1611367	6	29679799	T	C	3.243e-15	-0.0252
NLR	rs1611368	6	29679801	C	G	2.989e-15	-0.02517
NLR	rs1611369	6	29679851	G	A	2.318e-15	-0.02526
NLR	rs1611370	6	29679981	G	T	2.318e-15	-0.02526
NLR	rs1611371	6	29680021	C	T	2.497e-16	-0.02818
NLR	rs1611372	6	29680072	A	G	3.342e-15	-0.02515
NLR	rs1611373	6	29680084	T	G	4.803e-15	-0.02503
NLR	rs1611374	6	29680098	A	G	2.4e-15	-0.02525
NLR	rs1611375	6	29680106	A	G	2.37e-15	-0.02525
NLR	rs1611376	6	29680142	G	A	2.7e-15	-0.0252
NLR	rs1611378	6	29680205	G	A	2.308e-15	-0.02526
NLR	rs1611379	6	29680270	T	G	2.13e-15	-0.0253
NLR	rs1611380	6	29680302	A	G	3.068e-16	-0.0281
NLR	rs1611381	6	29680492	T	C	2.173e-15	-0.02529
NLR	rs1611382	6	29680543	A	G	2.358e-15	-0.02527
NLR	rs1611383	6	29680547	G	A	2.381e-15	-0.02527
NLR	rs1611384	6	29680587	C	A	2.341e-15	-0.02526
NLR	rs1611385	6	29680605	C	T	2.341e-15	-0.02526
NLR	rs1611386	6	29680758	A	G	2.349e-15	-0.02526
NLR	rs1611387	6	29680768	C	T	2.349e-15	-0.02526
NLR	rs1611388	6	29680789	C	T	2.349e-15	-0.02526
NLR	rs2524274	6	29680915	G	C	2.349e-15	-0.02526
NLR	rs1611389	6	29680967	C	T	2.349e-15	-0.02526
NLR	rs2524273	6	29680971	G	C	2.349e-15	-0.02526
NLR	rs734260	6	29681087	T	G	2.349e-15	-0.02526
NLR	rs734258	6	29681317	G	A	2.349e-15	-0.02526
NLR	rs734257	6	29681326	A	G	2.349e-15	-0.02526
NLR	rs1610749	6	29681357	A	G	2.341e-15	-0.02526
NLR	rs1610596	6	29681463	G	A	2.341e-15	-0.02526
NLR	rs1610597	6	29681700	T	C	7.857e-17	-0.03084
NLR	rs1610598	6	29681862	G	A	2.341e-15	-0.02526
NLR	rs1610599	6	29681879	G	A	2.341e-15	-0.02526
NLR	rs2524272	6	29682400	G	A	2.292e-15	-0.02527
NLR	rs2517915	6	29682487	C	T	2.318e-15	-0.02526
NLR	rs3129191	6	29682542	T	C	2.634e-15	-0.02521
NLR	rs3129192	6	29682570	G	A	2.318e-15	-0.02526
NLR	rs9258152	6	29682572	T	G	1.815e-15	-0.02543
NLR	rs2524271	6	29682617	G	A	2.318e-15	-0.02526
NLR	rs1629180	6	29682701	G	A	2.318e-15	-0.02526
NLR	rs1627567	6	29682866	A	T	3.648e-15	-0.02507
NLR	rs1627465	6	29682901	G	A	3.837e-15	-0.02507
NLR	rs1632963	6	29683528	C	T	2.347e-15	-0.02526
NLR	rs1632961	6	29684204	C	T	2.565e-15	-0.0296
NLR	6:29684408_TTTAATTTTGC_T	6	29684408	TTTAATTTTGC	T	2.874e-15	-0.02956
NLR	rs1611352	6	29685277	T	C	2.574e-15	-0.02959
NLR	rs1632959	6	29688641	C	G	1.33e-15	-0.02992
NLR	rs1632958	6	29688643	A	G	2.733e-17	-0.0329
NLR	rs1632447	6	29688886	C	A	2.494e-15	-0.02961
NLR	rs1632956	6	29689164	A	T	2.529e-15	-0.02961
NLR	rs1632955	6	29691390	C	G	1.512e-15	-0.02996
NLR	rs1632954	6	29691391	T	C	1.554e-15	-0.02994
NLR	rs1632953	6	29692305	A	G	2.454e-15	-0.02961
NLR	rs1632952	6	29692433	T	C	1.067e-15	-0.03011
NLR	rs1736926	6	29692562	A	G	2.818e-15	-0.02955
NLR	rs1736925	6	29692634	T	G	2.504e-15	-0.0296
NLR	rs1736924	6	29693011	C	T	2.481e-15	-0.02961
NLR	rs1059174	6	29694427	C	T	2.421e-15	-0.02962
NLR	rs1736921	6	29696209	G	A	3.593e-15	-0.02943
NLR	rs1736919	6	29697517	A	G	2.308e-15	-0.02494
NLR	rs909717	6	29698426	C	T	6.491e-14	-0.02848
NLR	rs1610600	6	29698781	A	G	4.47e-16	-0.0305
NLR	rs2248693	6	29700576	A	T	1.649e-15	-0.02978
NLR	rs1736916	6	29704083	C	T	1.644e-15	-0.02978
NLR	rs1736914	6	29704379	T	G	1.612e-15	-0.02978
NLR	rs35328714	6	29704537	A	AT	1.62e-15	-0.02978
NLR	rs1736911	6	29705772	T	C	4.252e-17	-0.03272
NLR	rs1736910	6	29705824	T	G	1.5e-15	-0.02982
NLR	rs932338	6	29706933	A	G	1.602e-15	-0.02979
NLR	rs1610603	6	29708222	T	C	1.886e-15	-0.02971
NLR	rs1610604	6	29708484	A	C	1.601e-15	-0.02979
NLR	rs1610605	6	29708523	C	T	1.719e-15	-0.02976
NLR	rs1610606	6	29708624	T	C	1.711e-15	-0.02976
NLR	rs1610607	6	29708728	G	T	1.666e-15	-0.02977
NLR	rs932341	6	29709019	G	C	1.78e-15	-0.02974
NLR	rs909735	6	29709636	C	G	1.702e-15	-0.02976
NLR	rs909732	6	29709867	A	G	1.702e-15	-0.02976
NLR	rs1610613	6	29710963	T	C	1.904e-15	-0.02971
NLR	rs1610740	6	29711340	A	G	3.147e-15	-0.02976
NLR	rs760145	6	29711362	C	T	4.009e-13	-0.02116
NLR	rs1610617	6	29711571	A	G	4.469e-12	0.02188
NLR	rs1633091	6	29712866	T	C	7.245e-15	-0.02893
NLR	rs1633090	6	29713273	T	G	1.377e-15	0.02319
NLR	rs1633089	6	29713465	T	C	6.44e-13	-0.02106
NLR	rs1737087	6	29713768	A	G	1.523e-15	-0.02981
NLR	rs1633087	6	29714060	A	G	1.35e-15	0.0232
NLR	rs1737086	6	29714413	A	C	1.335e-15	0.0232
NLR	rs1625607	6	29714678	C	T	1.473e-15	-0.02983
NLR	rs1623122	6	29714965	C	T	7.222e-13	-0.021
NLR	rs1622228	6	29715062	C	T	7.231e-13	-0.021
NLR	rs1622223	6	29715063	A	G	5.464e-12	0.02179
NLR	rs1633086	6	29715762	A	G	1.215e-15	0.02324
NLR	rs1633085	6	29715997	T	C	7.12e-13	-0.02101
NLR	rs1633084	6	29716300	G	A	7.39e-13	-0.021
NLR	rs1737085	6	29716390	T	G	6.531e-13	-0.02105
NLR	rs1633083	6	29716589	T	C	1.489e-15	0.02317
NLR	rs1633082	6	29716847	T	C	1.643e-15	0.02314
NLR	rs1633081	6	29716901	T	G	1.706e-15	0.02313
NLR	6:29716924_AG_A	6	29716924	AG	A	5.081e-13	-0.02119
NLR	rs9258243	6	29716931	G	C	3.399e-17	-0.0329
NLR	rs1737084	6	29717339	T	A	1.767e-15	-0.02975
NLR	rs1737083	6	29717811	A	G	6.303e-13	-0.02105
NLR	rs1633080	6	29717826	C	T	6.136e-13	-0.02106
NLR	rs1737082	6	29717902	G	C	2.759e-15	0.02301
NLR	rs733841	6	29717980	T	C	1.213e-15	-0.0299
NLR	rs733839	6	29718094	A	G	1.558e-15	0.02315
NLR	rs733840	6	29718282	A	G	9.593e-16	-0.03001
NLR	rs909729	6	29718355	A	C	4.26e-13	-0.02122
NLR	rs1610733	6	29718383	G	A	5.69e-13	-0.02109
NLR	rs1610734	6	29718401	C	G	5.69e-13	-0.02109
NLR	rs1610735	6	29718519	G	T	2.954e-12	0.02204
NLR	rs1610736	6	29718544	C	T	5.841e-13	-0.02108
NLR	rs1610622	6	29719521	C	T	5.647e-13	-0.0211
NLR	rs909728	6	29719561	T	C	6.706e-13	-0.02103
NLR	rs909727	6	29719899	C	G	9.658e-16	-0.03
NLR	rs909726	6	29719991	T	C	9.658e-16	-0.03
NLR	rs1610737	6	29720162	C	A	9.658e-16	-0.03
NLR	rs1610738	6	29720176	A	G	9.403e-16	-0.03002
NLR	rs909725	6	29720321	T	C	9.041e-16	-0.03004
NLR	rs909724	6	29720328	A	G	9.669e-16	-0.03
NLR	rs909723	6	29720480	T	C	9.508e-16	-0.03001
NLR	rs1610623	6	29720604	A	G	4.376e-16	-0.03062
NLR	rs1610624	6	29720997	A	G	9.757e-16	0.02331
NLR	rs34959151	6	29721364	T	TAC	1.571e-15	-0.02981
NLR	rs1610625	6	29721415	G	A	2.929e-12	0.02203
NLR	rs1610626	6	29721518	A	C	9.764e-16	-0.03
NLR	rs1611292	6	29721627	G	T	2.332e-17	-0.03291
NLR	rs1611293	6	29721628	A	C	2.332e-17	-0.03291
NLR	rs1611294	6	29721638	G	A	9.764e-16	-0.03
NLR	6:29721666_CA_C	6	29721666	C	CA	1.025e-15	0.02329
NLR	rs1611296	6	29721738	A	T	1.174e-15	0.02324
NLR	rs1611297	6	29721755	C	T	9.764e-16	-0.03
NLR	rs6909968	6	29721840	A	T	1.649e-15	-0.02971
NLR	rs9258254	6	29721844	A	T	1.022e-15	-0.02998
NLR	rs1611298	6	29721848	A	T	1.022e-15	-0.02998
NLR	rs6933762	6	29722340	T	C	9.816e-16	-0.03
NLR	rs2735050	6	29722597	T	C	9.816e-16	-0.03
NLR	rs1633076	6	29723298	C	T	9.897e-16	-0.02999
NLR	6:29723428_CAG_C	6	29723428	CAG	C	9.732e-16	-0.03
NLR	rs1737081	6	29723689	G	A	1.135e-15	-0.02994
NLR	rs1633074	6	29723763	T	C	9.897e-16	-0.02999
NLR	rs1474610	6	29723785	T	C	9.897e-16	-0.02999
NLR	rs1737080	6	29723979	A	G	9.691e-16	0.02331
NLR	rs1633072	6	29724037	T	C	1.113e-15	0.02326
NLR	rs1633071	6	29724117	T	C	9.894e-16	-0.02999
NLR	rs1633070	6	29724147	T	C	1.72e-15	-0.02972
NLR	rs1633069	6	29724201	C	G	6.272e-16	-0.0302
NLR	rs1633068	6	29724310	T	C	8.904e-16	-0.03002
NLR	rs1633066	6	29724367	C	G	1.087e-15	-0.02596
NLR	rs35986337	6	29724683	G	GT	9.847e-16	-0.02999
NLR	rs1737079	6	29724745	G	A	9.888e-16	-0.02999
NLR	rs1737078	6	29724939	T	G	9.928e-16	0.0233
NLR	rs1737076	6	29725321	G	A	9.926e-16	0.0233
NLR	rs1626636	6	29725598	G	A	9.757e-16	-0.03
NLR	rs1633065	6	29725721	T	C	2.527e-12	0.0221
NLR	rs1625695	6	29725724	A	T	9.644e-16	0.02331
NLR	6:29725840_GGCCAGAGGTTGCAGACCCTGGGAGTCAGCTGT_G	6	29725840	GGCCAGAGGTTGCAGACCCTGGGAGTCAGCTGT	G	9.899e-16	-0.02999
NLR	rs3131858	6	29725898	T	C	9.757e-16	-0.03
NLR	rs1633064	6	29726015	A	G	9.757e-16	-0.03
NLR	rs1633062	6	29726196	T	C	9.757e-16	-0.03
NLR	rs1633061	6	29726423	C	T	9.757e-16	-0.03
NLR	rs1633060	6	29726475	A	G	9.757e-16	-0.03
NLR	rs1633059	6	29726550	C	T	5.984e-15	-0.02259
NLR	6:29726572_TCTC_T	6	29726572	TCTC	T	9.698e-16	-0.03
NLR	rs1737075	6	29726712	C	A	9.757e-16	-0.03
NLR	rs1633058	6	29726761	T	C	9.757e-16	-0.03
NLR	rs1633057	6	29727023	A	G	9.281e-16	-0.03002
NLR	rs1633056	6	29727092	T	C	1.033e-15	-0.02997
NLR	rs1737074	6	29727100	G	C	1.033e-15	-0.02997
NLR	rs1610627	6	29728057	G	T	1.024e-15	-0.02998
NLR	rs113795410	6	29728209	C	A	1.223e-15	-0.02992
NLR	rs1737073	6	29728243	G	C	1.634e-15	-0.02982
NLR	rs1610727	6	29728259	G	A	1.634e-15	-0.02982
NLR	rs1633055	6	29728308	A	T	1.024e-15	-0.02998
NLR	rs1611278	6	29728763	T	C	1.024e-15	-0.02998
NLR	rs1611279	6	29728818	G	T	1.024e-15	-0.02998
NLR	rs1610728	6	29729003	A	C	1.024e-15	-0.02998
NLR	rs1610630	6	29729286	C	T	1.006e-15	-0.02998
NLR	rs1610631	6	29729606	C	G	2.625e-15	-0.02966
NLR	rs1610632	6	29729612	T	C	3.036e-15	-0.02959
NLR	rs1611281	6	29729701	C	CA	4.108e-16	-0.03052
NLR	rs1633052	6	29729849	G	C	7.979e-16	-0.0301
NLR	rs35330218	6	29729992	G	GA	9.915e-16	-0.03
[truncated: 24,055 more rows]

## Sheet: Supplementary Table 9
Table S9: Two-sample MR analyses testing effects of ratios associated with white blood cells on psoriasis.
Exposure variable	No of IVs	Methods	Estimate (Egger_intercept)	SE	Pval	Heterogeneity test (Q_pval)	Estimate (Steiger filtering)	SE (Steiger filtering)	Pval (Steiger filtering)
Neutrophil lymphocyte ratio (NLR)	30	Inverse variance weighted	0.0472129	0.221665	0.831333	0.386184	NA	NA	NA
Platelet lymphocyte ratio (PLR)	65		0.00461836	0.00345163	0.180889	0.000129688	0.00378317	0.00329362	0.250707
Lymphocyte monocyte ratio (LMR)	19		-0.100894	0.0844481	0.232186	0.670969	NA	NA	NA
Neutrophil lymphocyte ratio (NLR)	30	MR Egger	0.0390466	0.627302	0.95081	0.336713	NA	NA	NA
Platelet lymphocyte ratio (PLR)	65		-0.00796293	0.010322	0.443323	0.000189891	-0.00937413	0.00979312	0.342176
Lymphocyte monocyte ratio (LMR)	19		-0.269431	0.189633	0.173457	0.675343	NA	NA	NA
Neutrophil lymphocyte ratio (NLR)	30	Weighted median	-0.109262	0.315716	0.729286	NA	NA	NA	NA
Platelet lymphocyte ratio (PLR)	65		-0.00147879	0.00412377	0.719894	NA	-0.00154431	0.00421106	0.713822
Lymphocyte monocyte ratio (LMR)	19		-0.0648537	0.11433	0.570543	NA	NA	NA	NA
Neutrophil lymphocyte ratio (NLR)	30	Simple mode	-0.194508	0.52931	0.715934	NA	NA	NA	NA
Platelet lymphocyte ratio (PLR)	65		0.000349134	0.00809416	0.965729	NA	0.000311081	0.00852218	0.970997
Lymphocyte monocyte ratio (LMR)	19		-0.0577896	0.197955	0.773676	NA	NA	NA	NA
Neutrophil lymphocyte ratio (NLR)	30	Weighted mode	-0.0152085	0.356095	0.966226	NA	NA	NA	NA
Platelet lymphocyte ratio (PLR)	65		-0.00427613	0.00621446	0.49388	NA	-0.00432068	0.0064628	0.506227
Lymphocyte monocyte ratio (LMR)	19		-0.0577896	0.131028	0.664431	NA	NA	NA	NA
Neutrophil lymphocyte ratio (NLR)	30	MR-PRESSO	NA	NA	NA	NA	NA	NA	NA
Platelet lymphocyte ratio (PLR)	65		0.00130533	0.00036317	0.649671	NA	NA	NA	NA
Lymphocyte monocyte ratio (LMR)	19		NA	NA	NA	NA	NA	NA	NA
Neutrophil lymphocyte ratio (NLR)	30	Egger intercept tests	0.000299804	0.0214891	0.988968	NA	NA	NA	NA
Platelet lymphocyte ratio (PLR)	65		0.0268533	0.0207764	0.200907	NA	NA	NA	NA
Lymphocyte monocyte ratio (LMR)	19		0.0203069	0.0204581	0.334819	NA	NA	NA	NA
Note: Heterogeneity test showed that instrumental variables of PLR had potential heterogeneity. Results of random effects model showed there was still no significant causal effect between PLR and psoriasis (P = 0.1809). Steiger filtering test showed that rs2290065 should be filtered in MR analysis of PLR. After excluding this SNP, the causal effect of PLR was still insignificant.

## Sheet: Supplementary Table 10
Table S10: The association between allergic diseases and psoriasis in UKB.
	Participants with asthma	Participants without asthma
Participants with psoriasis	1772	9126
Participants without psoriasis	50354	300070
Total	52126	309196
X-squared = 30.443, df = 1, p-value = 3.44e-08
	Participants with atopic dermatitis	Participants without atopic dermatitis
Participants with psoriasis	749	10149
Participants without psoriasis	9268	341156
Total	10017	351305
X-squared = 699.38, df = 1, p-value < 2.20e-16
Note : Patients with asthma and atopic dermatitis were from primary care, hospital admission, self-report and others in baseline from UKB. The method of statistical analysis was Chi-squared test.
